# Supplementary material for: Statistical Analysis of Microarray Data with Replicated Spots: A Case Study with Synechococcus WH8102
Source: Comp Funct Genomics. 2009 Apr 23;2009:950171. doi: 10.1155/2009/950171 (PMC2673484; doi:10.1155/2009/950171)
Supplement: Supplementary file 1 — Supplemental tables show a comparison of the statistical method discussed here and a simple 2-fold change statistic. Up regulated and down regulated genes are found in supplemental Tables 1 and 2, respectively along with available annotation. In addition we have mapped the location of these genes on the genome of Synechococcus sp. WH8102 as seen in supplemental Figure 1 and show their frequent co-localization with regions of atypical % GC content. [file 950171.f1.xls]

## Sheet: Supplementary Table 1
Gene ID	G	S	Gene Annotation	GI_ACCESSION	Gene Description (DAVID)	KEGG_PATHWAY (DAVID ANALYSIS)
SYNW1555	2.71518	13.4656	hypothetical	33866089	HYPOTHETICAL
SYNW2478	2.5752	7.419	conserved hypothetical protein	33867008	HYPOTHETICAL PROTEIN
SYNW2480	2.37175	11.2805	ABC transporter,ATP binding component, possibly zinc transport	33867010	ABC TRANSPORTER,ATP BINDING COMPONENT, POSSIBLY ZINC TRANSPORT
SYNW0524	2.13147	6.10193	conserved hypothetical protein	33865060	HYPOTHETICAL PROTEIN
SYNW0424	2.1279	5.46489	Possible HMGL-like family protein	33864960	POSSIBLE HMGL-LIKE FAMILY PROTEIN	syw00360:Phenylalanine metabolism, syw00627:1,4-Dichlorobenzene degradation, syw00643:Styrene degradation,
SYNW2481	2.10044	9.35995	putative zinc transport system substrate-binding protein	33867011	PUTATIVE ZINC TRANSPORT SYSTEM SUBSTRATE-BINDING PROTEIN PRECURSOR
SYNW1305	2.03412	11.3398	hypothetical	33865839	HYPOTHETICAL
SYNW0947	2.02866	12.8623	two-component response regulator, phosphate	33865481	TWO-COMPONENT RESPONSE REGULATOR, PHOSPHATE
SYNW1463	2.01769	34.1981	hypothetical	33865997	HYPOTHETICAL
SYNW2479	1.96052	9.04143	ABC transporter component, possibly Zn transport.	33867009	ABC TRANSPORTER COMPONENT, POSSIBLY ZN TRANSPORT
SYNW1654	1.94716	13.3378	conserved hypothetical protein	33866188	HYPOTHETICAL PROTEIN
SYNW2486	1.90783	15.0968	putative cyanate ABC transporter	33867016	PUTATIVE CYANATE ABC TRANSPORTER PRECURSOR	syw02010:ABC transporters - General,
SYNW0454	1.83742	12.4335	Possible glycosyltransferase	33864990	POSSIBLE GLYCOSYLTRANSFERASE PRECURSOR
SYNW1947	1.80818	14.1382	conserved hypothetical protein	33866479	HYPOTHETICAL PROTEIN
SYNW0456	1.79011	7.00271	Possible glycosyltransferase	33864992	POSSIBLE GLYCOSYLTRANSFERASE
SYNW1376	1.77635	9.16972	hypothetical	33865910	HYPOTHETICAL
SYNW0380	1.70403	16.913	conserved hypothetical protein	33864916	HYPOTHETICAL PROTEIN
SYNW1139	1.69824	17.9138	hypothetical	33865673	HYPOTHETICAL PRECURSOR
SYNW0439	1.6958	19.7213	conserved hypothetical protein	33864975	HYPOTHETICAL PROTEIN
SYNW2304	1.64157	4.75077	possible secreted protease	33866834	POSSIBLE SECRETED PROTEASE
SYNW1960	1.62931	5.8448	photosystem I subunit IV (PsaE)	33866492	PHOTOSYSTEM I REACTION CENTER SUBUNIT IV	syw00195:Photosynthesis,
SYNW1405	1.62598	9.30453	conserved hypothetical protein	33865939	HYPOTHETICAL PROTEIN
SYNW1454	1.62038	12.6742	conserved hypothetical protein	33865988	HYPOTHETICAL PROTEIN
SYNW2490	1.61814	8.83975	cyanate lyase	33867020	CYANATE LYASE	syw00910:Nitrogen metabolism,
SYNW0425	1.61438	6.3974	Putative CMP-KDO synthetase	33864961	PUTATIVE CMP-KDO SYNTHETASE	syw00540:Lipopolysaccharide biosynthesis,
SYNW1141	1.61024	5.55669	hypothetical	33865675	HYPOTHETICAL
SYNW2409	1.6101	9.62675	putative hemolysin-type calcium-binding protein; similar to HlyA	33866939	PUTATIVE HEMOLYSIN-TYPE CALCIUM-BINDING PROTEIN; SIMILAR TO HLYA
SYNW0457	1.60957	6.49063	hypothetical	33864993	HYPOTHETICAL
SYNW0452	1.60753	6.36494	hypothetical	33864988	HYPOTHETICAL
SYNW2001	1.60123	11.0139	possible phycobilisome linker polypeptide	33866533	POSSIBLE PHYCOBILISOME LINKER POLYPEPTIDE	syw00196:Photosynthesis - antenna proteins,
SYNW1398	1.59239	16.6474	hypothetical	33865932	HYPOTHETICAL
SYNW2482	1.57826	6.09752	conserved hypothetical protein	33867012	HYPOTHETICAL PROTEIN
SYNW0954	1.5294	5.39015	conserved hypothetical protein	33865488	HYPOTHETICAL PROTEIN PRECURSOR
SYNW0450	1.51921	7.92503	putative sugar-phosphate nucleotide transferase	33864986	PUTATIVE SUGAR-PHOSPHATE NUCLEOTIDE TRANSFERASE
SYNW2014	1.51441	10.6412	hypothetical	33866546	HYPOTHETICAL
SYNW1559	1.4948	7.43629	hypothetical	33866093	HYPOTHETICAL
SYNW2489	1.49352	10.1464	conserved hypothetical	33867019	CONSERVED HYPOTHETICAL
SYNW1998	1.4853	16.3611	conserved hypothetical protein	33866530	HYPOTHETICAL PROTEIN
SYNW1566	1.47389	20.9847	hypothetical	33866100	HYPOTHETICAL
SYNW0888	1.47283	8.18676	hypothetical	33865422	HYPOTHETICAL
SYNW0458	1.46725	7.13682	possible glycosyltransferase group I	33864994	POSSIBLE GLYCOSYLTRANSFERASE GROUP I
SYNW0455	1.46145	10.4823	Possible glycosyltransferase	33864991	POSSIBLE GLYCOSYLTRANSFERASE PRECURSOR
SYNW1562	1.46012	7.49649	conserved hypothetical protein	33866096	HYPOTHETICAL PROTEIN
SYNW2004	1.45587	16.8831	CpeR homolog, phycoerythrin linker-proteins region	33866536	CPER HOMOLOG, PHYCOERYTHRIN LINKER-PROTEINS REGION	syw00196:Photosynthesis - antenna proteins,
SYNW1663	1.43313	14.8696	hypothetical	33866197	HYPOTHETICAL
SYNW0541	1.4328	20.5024	hypothetical	33865077	HYPOTHETICAL
SYNW1518	1.42839	13.6839	conserved hypothetical protein	33866052	HYPOTHETICAL PROTEIN
SYNW1509	1.41978	6.5036	Possible type II alternative RNA polymerase sigma factor	33866043	POSSIBLE TYPE II ALTERNATIVE RNA POLYMERASE SIGMA FACTOR
SYNW0462	1.38742	23.921	nitrogen regulatory protein P-II	33864998	NITROGEN REGULATORY PROTEIN P-II
SYNW2521	1.38724	13.5465	conserved hypothetical protein	33867051	HYPOTHETICAL PROTEIN PRECURSOR
SYNW0441	1.37047	5.95939	conserved hypothetical protein	33864977	HYPOTHETICAL PROTEIN
SYNW1682	1.36471	8.21574	conserved hypothetical protein	33866214	HYPOTHETICAL PROTEIN
SYNW2002	1.36171	8.42577	conserved hypothetical protein CpeS	33866534	HYPOTHETICAL PROTEIN CPES	syw00196:Photosynthesis - antenna proteins,
SYNW1104	1.34662	4.9251	conserved hypothetical protein	33865638	HYPOTHETICAL PROTEIN
SYNW1433	1.34091	9.40233	hypothetical	33865967	HYPOTHETICAL
SYNW2242	1.33993	6.31563	conserved hypothetical protein	33866772	HYPOTHETICAL PROTEIN
SYNW0434	1.33326	6.83239	conserved hypothetical protein	33864970	HYPOTHETICAL PROTEIN
SYNW1522	1.331	10.6449	conserved hypothetical protein	33866056	HYPOTHETICAL PROTEIN
SYNW0426	1.32844	5.64156	Possible haloacid dehalogenase-like hydrolase family protein	33864962	POSSIBLE HALOACID DEHALOGENASE-LIKE HYDROLASE FAMILY PROTEIN
SYNW2485	1.3249	11.4862	putative cyanate ABC transporter	33867015	PUTATIVE CYANATE ABC TRANSPORTER	syw02010:ABC transporters - General,
SYNW1796	1.32319	6.51519	conserved hypothetical protein	33866328	HYPOTHETICAL PROTEIN
SYNW1893	1.32099	8.40055	hypothetical	33866425	HYPOTHETICAL PRECURSOR
SYNW1945	1.30942	5.7221	hypothetical	33866477	HYPOTHETICAL
SYNW0451	1.30237	7.33781	putative O-acetyltransferase	33864987	PUTATIVE O-ACETYLTRANSFERASE
SYNW1465	1.29613	8.09549	hypothetical	33865999	HYPOTHETICAL
SYNW2487	1.28974	11.2594	putative cyanate ABC transporter	33867017	PUTATIVE CYANATE ABC TRANSPORTER	syw02010:ABC transporters - General,
SYNW0958	1.27823	5.00752	similar to leukotoxin secretion protein	33865492	SIMILAR TO LEUKOTOXIN SECRETION PROTEIN
SYNW1027	1.27368	21.96	conserved hypothetical protein	33865561	ANTI-SIGMA FACTOR ANTAGONIST
SYNW1273	1.27046	5.35719	possible-TPR Domain containing protein	33865807	POSSIBLE-TPR DOMAIN CONTAINING PROTEIN
SYNW0946	1.26793	6.57067	conserved hypothetical protein	33865480	HYPOTHETICAL PROTEIN
SYNW1532	1.26698	13.0215	hypothetical	33866066	HYPOTHETICAL PRECURSOR
SYNW1392	1.26217	9.48678	hypothetical	33865926	HYPOTHETICAL
SYNW2424	1.24942	7.26785	hypothetical	33866954	HYPOTHETICAL
SYNW2087	1.24762	10.6547	50S ribosomal protein L36	33866619	50S RIBOSOMAL PROTEIN L36	syw03010:Ribosome,
SYNW0691	1.23736	21.3339	conserved hypothetical protein	33865225	HYPOTHETICAL PROTEIN
SYNW1149	1.23582	11.7093	peptide-chain-release factor RF-3	33865683	PEPTIDE-CHAIN-RELEASE FACTOR RF-3
SYNW1319	1.23398	11.5718	conserved hypothetical protein	33865853	HYPOTHETICAL PROTEIN
SYNW0957	1.22972	6.85221	conserved hypothetical protein	33865491	HYPOTHETICAL PROTEIN
SYNW0976	1.21294	6.33468	hypothetical	33865510	HYPOTHETICAL PRECURSOR
SYNW0962	1.20405	9.49261	Putative 4-alpha-glucanotransferase	33865496	PUTATIVE 4-ALPHA-GLUCANOTRANSFERASE	syw00500:Starch and sucrose metabolism,
SYNW2483	1.20308	11.6259	conserved hypothetical protein	33867013	HYPOTHETICAL PROTEIN
SYNW1759	1.19515	16.0762	transaldolase	33866291	TRANSALDOLASE	syw00030:Pentose phosphate pathway,
SYNW0453	1.1751	7.13527	Possible glycosyltransferase	33864989	POSSIBLE GLYCOSYLTRANSFERASE
SYNW2015	1.17265	6.54081	conserved hypothetical protein	33866547	HYPOTHETICAL PROTEIN
SYNW0440	1.1552	5.86993	hypothetical	33864976	HYPOTHETICAL
SYNW0432	1.14329	6.8943	Putative short-chain dehydrogenase family protein	33864968	PUTATIVE SHORT-CHAIN DEHYDROGENASE FAMILY PROTEIN
SYNW0436	1.14279	4.73591	putative cyclase hisF	33864972	IGP SYNTHASE SUBUNIT HISF2	syw00340:Histidine metabolism,
SYNW1579	1.13824	7.33898	hypothetical	33866113	HYPOTHETICAL
SYNW0155	1.13296	9.45267	putative acetate kinase	33864691	PUTATIVE ACETATE KINASE	syw00430:Taurine and hypotaurine metabolism, syw00620:Pyruvate metabolism, syw00640:Propanoate metabolism,
SYNW1017	1.13244	19.5248	conserved hypothetical protein	33865551	HYPOTHETICAL PROTEIN
SYNW0435	1.13042	6.48428	putative glutamine amidotransferase	33864971	IGP SYNTHASE SUBUNIT HISH1	syw00340:Histidine metabolism,
SYNW2006	1.1281	13.6075	hypothetical	33866538	HYPOTHETICAL
SYNW1409	1.12705	7.22801	hypothetical	33865943	HYPOTHETICAL
SYNW0688	1.11229	6.5279	conserved hypothetical	33865222	CONSERVED HYPOTHETICAL
SYNW1698	1.08656	13.0737	hypothetical	33866230	HYPOTHETICAL PRECURSOR
SYNW2477	1.06301	4.80639	Ferredoxin--nitrite reductase	33867007	FERREDOXIN--NITRITE REDUCTASE	syw00910:Nitrogen metabolism,
SYNW2037	1.05984	5.80935	possible Pex protein	33866569	POSSIBLE PEX PROTEIN
SYNW0955	1.05709	4.90711	hypothetical	33865489	HYPOTHETICAL PRECURSOR
SYNW1185	1.04586	4.67571	hypothetical	33865719	HYPOTHETICAL
SYNW0889	1.04042	6.74886	conserved hypothetical protein	33865423	HYPOTHETICAL PROTEIN
SYNW1926	1.04005	15.5953	conserved hypothetical protein	33866458	HYPOTHETICAL PROTEIN
SYNW0538	1.03431	11.2768	conserved hypothetical protein	33865074	RIBONUCLEASE Z
SYNW2011	1.03238	8.82571	bilin biosynthesis protein MpeU (PBS lyase HEAT-like repeat)	33866543	BILIN BIOSYNTHESIS PROTEIN MPEU	syw00196:Photosynthesis - antenna proteins,
SYNW1040	1.03199	17.4914	conserved hypothetical protein	33865574	HYPOTHETICAL PROTEIN
SYNW0887	1.01841	14.5814	possible oxidase	33865421	POSSIBLE OXIDASE
SYNW0960	1.01831	8.49185	conserved hypothetical protein	33865494	HYPOTHETICAL PROTEIN
SYNW0644	1.00737	4.80573	conserved hypothetical protein	33865178	HYPOTHETICAL PROTEIN
SYNW1229	1.00394	5.31587	allophycocyanin alpha-B chain	33865763	ALLOPHYCOCYANIN ALPHA-B CHAIN	syw00196:Photosynthesis - antenna proteins,
SYNW1260	0.996479	8.11593	conserved hypothetical protein	33865794	HYPOTHETICAL PROTEIN
SYNW0438	0.996091	4.34749	possible polysaccharide deacetylase (xylanase, chitin deacetylase)	33864974	POSSIBLE POLYSACCHARIDE DEACETYLASE
SYNW1927	0.991638	10.4285	conserved hypothetical protein	33866459	HYPOTHETICAL PROTEIN
SYNW0956	0.982061	5.41178	conserved hypothetical protein	33865490	HYPOTHETICAL PROTEIN
SYNW1991	0.980328	6.94527	conserved hypothetical protein	33866523	HYPOTHETICAL PROTEIN
SYNW2144	0.966243	6.28048	ribonuclease HII	33866676	RIBONUCLEASE HII
SYNW1989	0.949062	5.52305	Possible phycobilisome linker polypeptide	33866521	POSSIBLE PHYCOBILISOME LINKER POLYPEPTIDE	syw00196:Photosynthesis - antenna proteins,
SYNW1950	0.943552	12.1769	hypothetical	33866482	HYPOTHETICAL
SYNW1657	0.939525	9.23399	hypothetical	33866191	HYPOTHETICAL
SYNW0630	0.931204	16.0552	hypothetical	33865164	HYPOTHETICAL
SYNW0429	0.928992	4.84776	hypothetical	33864965	HYPOTHETICAL PRECURSOR
SYNW1712	0.919313	6.03997	possible carbon dioxide concentrating mechanism protein CcmK	33866244	POSSIBLE CARBON DIOXIDE CONCENTRATING MECHANISM PROTEIN CCMK
SYNW0876	0.914629	6.05094	conserved hypothetical protein	33865410	HYPOTHETICAL PROTEIN
SYNW1464	0.91456	15.7683	conserved hypothetical protein	33865998	HYPOTHETICAL PROTEIN
SYNW1041	0.910329	5.86333	conserved hypothetical protein	33865575	HYPOTHETICAL PROTEIN
SYNW1162	0.910179	7.44915	hypothetical	33865696	HYPOTHETICAL
SYNW1554	0.907779	6.6724	conserved hypothetical protein	33866088	HYPOTHETICAL PROTEIN
SYNW0525	0.90461	8.87719	putative DNA-directed RNA polymerase (omega chain)	33865061	TRANSCRIPTASE OMEGA CHAIN	syw00230:Purine metabolism, syw00240:Pyrimidine metabolism, syw03020:RNA polymerase,
SYNW0754	0.901393	15.5413	conserved hypothetical	33865288	CONSERVED HYPOTHETICAL
SYNW1704	0.900379	7.86062	Cobyric acid synthase CobB	33866236	COBYRIC ACID SYNTHASE	syw00860:Porphyrin and chlorophyll metabolism,
SYNW2018	0.898845	8.32905	hypothetical	33866550	HYPOTHETICAL
SYNW1563	0.893608	4.55974	conserved hypothetical protein	33866097	HYPOTHETICAL PROTEIN
SYNW1558	0.893454	4.47578	hypothetical	33866092	HYPOTHETICAL
SYNW0643	0.892508	6.97864	hypothetical	33865177	HYPOTHETICAL
SYNW1999	0.886541	5.36879	phycobilisome linker polypeptide	33866531	PHYCOBILISOME LINKER POLYPEPTIDE	syw00196:Photosynthesis - antenna proteins,
SYNW2012	0.881283	6.85851	putative bilin biosynthesis protein cpeZ	33866544	PUTATIVE BILIN BIOSYNTHESIS PROTEIN CPEZ	syw00196:Photosynthesis - antenna proteins,
SYNW0733	0.877636	8.84971	hypothetical	33865267	HYPOTHETICAL
SYNW0081	0.875911	7.18163	possible photosystem II protein PsbZ (ycf9)	33864617	POSSIBLE PHOTOSYSTEM II PROTEIN PSBZ	syw00195:Photosynthesis,
SYNW1342	0.875548	5.53908	putative endonuclease	33865876	PUTATIVE ENDONUCLEASE
SYNW1453	0.872806	6.65491	conserved hypothetical protein	33865987	HYPOTHETICAL PROTEIN
SYNW2411	0.872022	5.99805	hypothetical	33866941	HYPOTHETICAL
SYNW0433	0.849008	5.2459	hypothetical	33864969	HYPOTHETICAL
SYNW0431	0.847188	4.47372	hypothetical	33864967	HYPOTHETICAL
SYNW1462	0.846782	14.5997	possible transcriptional regulator	33865996	POSSIBLE TRANSCRIPTIONAL REGULATOR
SYNW1951	0.842427	6.2847	conserved hypothetical	33866483	CONSERVED HYPOTHETICAL
SYNW1371	0.828536	5.64934	hypothetical	33865905	HYPOTHETICAL
SYNW1137	0.82839	5.15883	conserved hypothetical protein	33865671	HYPOTHETICAL PROTEIN
SYNW0642	0.827116	7.83186	hypothetical	33865176	HYPOTHETICAL
SYNW0849	0.826771	9.78412	hypothetical	33865383	HYPOTHETICAL
SYNW0154	0.799382	7.73021	conserved hypothetical	33864690	CONSERVED HYPOTHETICAL
SYNW0459	0.794266	12.7263	possible UDP-glucose 4-epimerase	33864995	POSSIBLE UDP-GLUCOSE 4-EPIMERASE
SYNW1062	0.790534	10.3983	hypothetical	33865596	HYPOTHETICAL
SYNW1022	0.789097	5.53421	putative regulator	33865556	PUTATIVE REGULATOR
SYNW1210	0.788405	11.5729	50S ribosomal protein L32	33865744	50S RIBOSOMAL PROTEIN L32	syw03010:Ribosome,
SYNW0738	0.780108	6.95744	conserved hypothetical protein	33865272	HYPOTHETICAL PROTEIN
SYNW0327	0.775342	4.66693	Mg(2+) chelatase family protein	33864863	MG(2+) CHELATASE FAMILY PROTEIN
SYNW0126	0.769784	8.4254	two-component response regulator	33864662	TWO-COMPONENT RESPONSE REGULATOR
SYNW0442	0.769782	5.41674	conserved hypothetical protein	33864978	HYPOTHETICAL PROTEIN
SYNW0977	0.769121	4.54846	conserved hypothetical protein	33865511	HYPOTHETICAL PROTEIN
SYNW0428	0.760087	5.47252	hypothetical	33864964	HYPOTHETICAL
SYNW1249	0.752423	7.18201	conserved hypothetical protein	33865783	HYPOTHETICAL PROTEIN
SYNW1564	0.751472	7.14458	conserved hypothetical protein	33866098	HYPOTHETICAL PROTEIN
SYNW1307	0.742144	5.55967	conserved hypotheticals	33865841	CONSERVED HYPOTHETICALS
SYNW1632	0.741815	7.1037	conserved hypothetical protein	33866166	HYPOTHETICAL PROTEIN
SYNW0420	0.741762	4.32522	conserved hypothetical protein	33864956	HYPOTHETICAL PROTEIN PRECURSOR
SYNW1442	0.741685	5.45046	30S ribosomal protein S21	33865976	30S RIBOSOMAL PROTEIN S21	syw03010:Ribosome,
SYNW1030	0.740011	8.14562	conserved hypothetical protein	33865564	HYPOTHETICAL PROTEIN
SYNW2174	0.73841	12.5154	conserved hypothetical protein	33866706	HYPOTHETICAL PROTEIN PRECURSOR
SYNW0375	0.736799	12.7034	conserved hypothetical protein	33864911	HYPOTHETICAL PROTEIN
SYNW2225	0.730417	12.5934	#N/A	33866756	POSSIBLE PORIN PRECURSOR
SYNW1074	0.729112	11.8171	phycobilisome core component-allophycocyanin beta-18 subunit	33865608	PHYCOBILISOME CORE COMPONENT-ALLOPHYCOCYANIN BETA-18 SUBUNIT	syw00196:Photosynthesis - antenna proteins,
SYNW2199	0.726857	12.532	hypothetical	33866731	HYPOTHETICAL
SYNW0423	0.708221	9.41646	putative GDP-L-fucose synthetase	33864959	PUTATIVE GDP-L-FUCOSE SYNTHETASE	syw00051:Fructose and mannose metabolism,
SYNW0710	0.706634	11.6663	conserved hypothetical protein	33865244	HYPOTHETICAL PROTEIN
SYNW1901	0.705836	6.65381	conserved hypothetical protein	33866433	HYPOTHETICAL PROTEIN
SYNW0422	0.683403	8.26556	GDP-D-mannose 4, 6-dehydratase	33864958	GDP-D-MANNOSE 4, 6-DEHYDRATASE	syw00051:Fructose and mannose metabolism,
SYNW1545	0.679899	4.40406	putative translation initiation inhibitor	33866079	PUTATIVE TRANSLATION INITIATION INHIBITOR
SYNW2005	0.674777	7.46199	hypothetical	33866537	HYPOTHETICAL
SYNW0646	0.673434	5.85297	dTDP-glucose-4,6-dehydratase	33865180	DTDP-GLUCOSE-4,6-DEHYDRATASE	syw00520:Nucleotide sugars metabolism, syw00521:Streptomycin biosynthesis, syw00523:Polyketide sugar unit biosynthesis,
SYNW2410	0.668174	4.29895	conserved hypothetical protein	33866940	HYPOTHETICAL PROTEIN
SYNW1844	0.664855	5.36296	PUTATIVE PRECORRIN-4 C11-METHYLTRANSFERASE	33866376	PUTATIVE PRECORRIN-4 C11-METHYLTRANSFERASE	syw00860:Porphyrin and chlorophyll metabolism,
SYNW1550	0.664692	5.88659	possible membrane protease complex subunit	33866084	POSSIBLE MEMBRANE PROTEASE COMPLEX SUBUNIT PRECURSOR
SYNW1441	0.664213	7.06025	conserved hypothetical protein	33865975	HYPOTHETICAL PROTEIN
SYNW1517	0.662098	10.1416	conserved hypothetical protein	33866051	HYPOTHETICAL PROTEIN
SYNW1175	0.642632	6.26794	carboxyl-terminal processing protease	33865709	CARBOXYL-TERMINAL PROCESSING PROTEASE PRECURSOR
SYNW0293	0.640008	6.46386	conserved hypothetical protein	33864829	HYPOTHETICAL PROTEIN
SYNW1366	0.63395	10.7449	hypothetical	33865900	HYPOTHETICAL
SYNW0517	0.633817	6.73273	hypothetical	33865053	HYPOTHETICAL
SYNW2466	0.632472	4.82736	hypothetical	33866996	HYPOTHETICAL PRECURSOR
SYNW0392	0.627271	4.39486	putative sulfotransferase protein	33864928	PUTATIVE SULFOTRANSFERASE PROTEIN
SYNW0805	0.62095	10.706	hypothetical	33865339	HYPOTHETICAL
SYNW1914	0.618237	8.12282	putative glycine-sarcosine methyltransferase	33866446	PUTATIVE GLYCINE-SARCOSINE METHYLTRANSFERASE
SYNW2404	0.617346	10.6439	conserved hypothetical protein	33866934	HYPOTHETICAL PROTEIN
SYNW2335	0.616881	5.60801	conserved hypothetical protein	33866865	HYPOTHETICAL PROTEIN PRECURSOR
SYNW1380	0.615946	10.6198	possible DNA-binding response regulator	33865914	POSSIBLE DNA-BINDING RESPONSE REGULATOR
SYNW2105	0.614994	6.45307	putative transcriptional regulator	33866637	PUTATIVE TRANSCRIPTIONAL REGULATOR
SYNW0550	0.603799	6.55903	possible circadian clock protein KaiC [UI:98397326]	33865086	CIRCADIAN CLOCK PROTEIN KINASE KAIC
SYNW0602	0.603797	5.48949	hypothetical	33865136	HYPOTHETICAL
SYNW0352	0.601192	4.9633	conserved hypothetical protein	33864888	HYPOTHETICAL PROTEIN
SYNW0379	0.599824	4.96958	conserved hypothetical protein	33864915	HYPOTHETICAL PROTEIN PRECURSOR
SYNW0372	0.597416	10.0652	conserved hypothetical protein	33864908	HYPOTHETICAL PROTEIN
SYNW2152	0.595532	4.44534	conserved hypothetical	33866684	CONSERVED HYPOTHETICAL PRECURSOR
SYNW1051	0.593077	10.2255	conserved hypothetical protein	33865585	HYPOTHETICAL PROTEIN
SYNW2268	0.591574	6.37844	possible transcriptional regulator	33866798	POSSIBLE TRANSCRIPTIONAL REGULATOR
SYNW1375	0.58	4.08	missing	33865909	HYPOTHETICAL
SYNW2294	0.579719	6.10874	Possible glycosyltransferase	33866824	POSSIBLE GLYCOSYLTRANSFERASE
SYNW1754	0.578874	8.71654	hypothetical	33866286	HYPOTHETICAL
SYNW1095	0.576792	4.82016	Ferredoxin-sulfite reductase	33865629	FERREDOXIN-SULFITE REDUCTASE	syw00450:Selenoamino acid metabolism, syw00920:Sulfur metabolism,
SYNW0063	0.574618	4.36857	Putative ATP-dependent protease ATP-binding subunit ClpX	33864599	ATP-DEPENDENT CLP PROTEASE ATP-BINDING SUBUNIT CLPX
SYNW0359	0.573512	8.56438	bacterial metallothionein	33864895	BACTERIAL METALLOTHIONEIN
SYNW2206	0.57	3.98	missing	33866738	HYPOTHETICAL PROTEIN YCF33
SYNW1508	0.569055	9.81129	conserved hypothetical protein	33866042	HYPOTHETICAL PROTEIN
SYNW1547	0.568864	5.12301	conserved hypothetical protein	33866081	HYPOTHETICAL PROTEIN
SYNW0390	0.563462	7.988	conserved hypothetical protein	33864926	HYPOTHETICAL PROTEIN
SYNW1768	0.56335	5.85484	possible ferredoxin [2Fe-2S]	33866300	POSSIBLE FERREDOXIN [2FE-2S]
SYNW2260	0.559781	9.6514	putative Rubisco transcriptional regulator	33866790	PUTATIVE RUBISCO TRANSCRIPTIONAL REGULATOR
SYNW2491	0.557677	5.23893	hypothetical	33867021	HYPOTHETICAL
SYNW0460	0.553652	9.54572	Putative glycosyltransferase family 4 protein	33864996	PUTATIVE GLYCOSYLTRANSFERASE FAMILY 4 PROTEIN
SYNW0763	0.549543	4.57113	conserved hypothetical protein	33865297	HYPOTHETICAL PROTEIN
SYNW2511	0.547024	4.53738	30S ribosomal protein S6	33867041	30S RIBOSOMAL PROTEIN S6	syw03010:Ribosome,
SYNW0549	0.540933	5.27513	possible circadian oscillation regulator KaiB	33865085	CIRCADIAN CLOCK PROTEIN KAIB
SYNW1083	0.533375	9.19612	possible Zn-dependent peptidase	33865617	POSSIBLE ZN-DEPENDENT PEPTIDASE
SYNW1818	0.531302	6.86851	conserved hypothetical protein	33866350	HYPOTHETICAL PROTEIN
SYNW1571	0.522106	5.21038	hypothetical	33866105	HYPOTHETICAL
SYNW1913	0.520946	6.39262	putative sarcosine-dimethylglycine methyltransferase	33866445	PUTATIVE SARCOSINE-DIMETHYLGLYCINE METHYLTRANSFERASE
SYNW1397	0.517388	4.43889	conserved hypothetical	33865931	CONSERVED HYPOTHETICAL
SYNW0200	0.515995	8.89646	Putative nucleotide sugar epimerase	33864736	PUTATIVE NUCLEOTIDE SUGAR EPIMERASE PRECURSOR
SYNW0022	0.51295	6.58365	General secretion pathway protein E	33864558	GENERAL SECRETION PATHWAY PROTEIN E	syw03090:Type II secretion system,
SYNW0905	0.508093	8.34487	conserved hypothetical protein	33865439	HYPOTHETICAL PROTEIN
SYNW0444	0.506741	8.73691	Putative acylneuraminate cytidylyltransferase	33864980	PUTATIVE ACYLNEURAMINATE CYTIDYLYLTRANSFERASE	syw00530:Aminosugars metabolism,
SYNW2159	0.50379	8.68603	conserved hypothetical protein	33866691	HYPOTHETICAL PROTEIN PRECURSOR
SYNW1676	0.50368	4.67722	conserved hypothetical protein	33866208	HYPOTHETICAL PROTEIN
SYNW0603	0.495851	5.08487	conserved hypothetical protein	33865137	HYPOTHETICAL PROTEIN PRECURSOR
SYNW0381	0.494057	8.51822	hypothetical	33864917	HYPOTHETICAL
SYNW1880	0.491335	5.76997	conserved hypothetical protein	33866412	HYPOTHETICAL PROTEIN
SYNW1097	0.489245	8.43526	geranylgeranyl hydrogenase	33865631	GERANYLGERANYL HYDROGENASE PRECURSOR
SYNW1546	0.487163	8.39936	hypothetical	33866080	HYPOTHETICAL
SYNW1896	0.486986	5.7453	30S ribosomal protein S14	33866428	30S RIBOSOMAL PROTEIN S14	syw03010:Ribosome,
SYNW0639	0.481174	4.96688	possible ABC transporter involved in polysaccharide efflux	33865173	POSSIBLE ABC TRANSPORTER INVOLVED IN POLYSACCHARIDE EFFLUX	syw02010:ABC transporters - General,
SYNW0310	0.479196	8.262	hypothetical	33864846	HYPOTHETICAL
SYNW1155	0.465168	6.86624	conserved hypothetical protein	33865689	HYPOTHETICAL PROTEIN
SYNW1298	0.462106	5.81919	pyruvate kinase	33865832	PYRUVATE KINASE	syw00010:Glycolysis / Gluconeogenesis, syw00230:Purine metabolism, syw00620:Pyruvate metabolism, syw00710:Carbon fixation,
SYNW1699	0.461777	7.96167	hypothetical	33866231	HYPOTHETICAL
SYNW1124	0.460288	7.936	conserved hypothetical	33865658	CONSERVED HYPOTHETICAL
SYNW0893	0.455929	7.86085	conserved hypothetical	33865427	CONSERVED HYPOTHETICAL
SYNW1995	0.454788	4.75156	hypothetical	33866527	HYPOTHETICAL
SYNW1655	0.454393	7.83436	hypothetical	33866189	HYPOTHETICAL
SYNW1059	0.452451	7.80088	hypothetical	33865593	HYPOTHETICAL
SYNW1258	0.448689	6.87647	conserved hypothetical protein	33865792	HYPOTHETICAL PROTEIN
SYNW1435	0.446871	4.5436	hypothetical	33865969	HYPOTHETICAL
SYNW1219	0.445398	6.92571	conserved hypothetical	33865753	CONSERVED HYPOTHETICAL PRECURSOR
SYNW1239	0.443215	7.64164	putative branched-chain amino acid aminotransferase	33865773	PUTATIVE BRANCHED-CHAIN AMINO ACID AMINOTRANSFERASE	syw00280:Valine, leucine and isoleucine degradation, syw00290:Valine, leucine and isoleucine biosynthesis, syw00770:Pantothenate and CoA biosynthesis,
SYNW1067	0.441769	7.0555	conserved hypothetical protein	33865601	HYPOTHETICAL PROTEIN
SYNW1984	0.441526	7.61252	conserved hypothetical protein	33866516	UPF0168 PROTEIN SYNW1984
SYNW1164	0.440879	5.4177	conserved hypothetical protein	33865698	HYPOTHETICAL PROTEIN
SYNW0346	0.437301	5.87541	Putative RNA methylase family UPF0020	33864882	PUTATIVE RNA METHYLASE FAMILY UPF0020
SYNW0780	0.437255	4.64704	conserved hypothetical protein	33865314	HYPOTHETICAL PROTEIN
SYNW0473	0.435462	7.50796	conserved hypothetical protein	33865009	HYPOTHETICAL PROTEIN
SYNW1388	0.434231	4.85117	conserved hypothetical protein, predicted membrane protein (COG3304)	33865922	HYPOTHETICAL PROTEIN
SYNW0449	0.433419	4.48364	putative N-acetylglucosamine-6-phosphate 2-epimerase/N-acetyl...	33864985	PUTATIVE N-ACETYLGLUCOSAMINE-6-PHOSPHATE 2-EPIMERASE/N-ACETYLGLUCOSAMINE-6-PHOSPHATASE
SYNW0750	0.427915	7.37785	glucose-6-phosphate dehydrogenase	33865284	G6PD	syw00030:Pentose phosphate pathway, syw00480:Glutathione metabolism,
SYNW1324	0.426858	7.35962	conserved hypothetical protein	33865858	HYPOTHETICAL PROTEIN
SYNW0679	0.426299	6.60124	probable peptidyl-prolyl cis-trans isomerase, cyclophilin type	33865213	PROBABLE PEPTIDYL-PROLYL CIS-TRANS ISOMERASE, CYCLOPHILIN TYPE
SYNW1352	0.418986	7.2239	hypothetical	33865886	HYPOTHETICAL
SYNW2405	0.417751	7.20261	hypothetical	33866935	HYPOTHETICAL PRECURSOR
SYNW1816	0.41412	5.56429	conserved hypothetical protein	33866348	HYPOTHETICAL PROTEIN
SYNW1506	0.407474	7.02542	hypothetical	33866040	HYPOTHETICAL PRECURSOR
SYNW1311	0.407219	4.77386	conserved hypothetical protein	33865845	HYPOTHETICAL PROTEIN
SYNW1014	0.405516	5.32056	conserved hypothetical protein	33865548	HYPOTHETICAL PROTEIN
SYNW0175	0.398356	4.66935	Possible glycosyltransferase	33864711	POSSIBLE GLYCOSYLTRANSFERASE
SYNW0170	0.39543	4.54456	conserved hypothetical protein	33864706	HYPOTHETICAL PROTEIN
SYNW2523	0.394786	5.36481	putative DNA repair protein	33867053	PUTATIVE DNA REPAIR PROTEIN
SYNW1946	0.390316	4.24751	PhoH family protein	33866478	PHOH FAMILY PROTEIN
SYNW0846	0.388278	6.69445	hypothetical	33865380	HYPOTHETICAL
SYNW0351	0.387825	5.02449	hypothetical	33864887	HYPOTHETICAL
SYNW1498	0.386461	6.66312	possible cytochrome C6 (soluble cytochrome F) (cytochrome c553)	33866032	POSSIBLE CYTOCHROME C6 (SOLUBLE CYTOCHROME F) (CYTOCHROME C553) PRECURSOR	syw00195:Photosynthesis,
SYNW2097	0.386129	4.34691	HNH endonuclease family protein	33866629	HNH ENDONUCLEASE FAMILY PROTEIN
SYNW1493	0.383133	5.42311	conserved hypothetical	33866027	CONSERVED HYPOTHETICAL
SYNW2461	0.382193	6.58953	molybdopterin-guanine dinucleotide biosynthesis protein A	33866991	MOLYBDOPTERIN-GUANINE DINUCLEOTIDE BIOSYNTHESIS PROTEIN A
SYNW1542	0.381844	6.58352	possible ATP phosphoribosyltransferase	33866076	ATP-PRTASE	syw00340:Histidine metabolism,
SYNW2255	0.379814	6.54851	putative RNA-binding protein (RRM domain)	33866785	RRM DOMAIN
SYNW1824	0.372942	4.442	possible 50S ribosomal protein L19	33866356	50S RIBOSOMAL PROTEIN L19	syw03010:Ribosome,
SYNW2339	0.372397	6.42064	conserved hypothetical protein	33866869	HYPOTHETICAL PROTEIN PRECURSOR
SYNW0986	0.371089	5.42373	TPR domain protein	33865520	TPR DOMAIN PROTEIN
SYNW0734	0.368959	6.36136	hypothetical	33865268	HYPOTHETICAL
SYNW1401	0.368711	4.451	conserved hypothetical protein	33865935	HYPOTHETICAL PROTEIN
SYNW0640	0.36742	5.07632	possible ABC transporter involved in polysaccharide efflux	33865174	POSSIBLE ABC TRANSPORTER INVOLVED IN POLYSACCHARIDE EFFLUX	syw02010:ABC transporters - General,
SYNW1900	0.362272	6.24607	conserved hypothetical protein	33866432	HYPOTHETICAL PROTEIN PRECURSOR
SYNW1003	0.360124	6.20903	UDP-N-acetylglucosamine pyrophosphorylase	33865537	UDP-N-ACETYLGLUCOSAMINE PYROPHOSPHORYLASE	syw00530:Aminosugars metabolism,
SYNW1343	0.355508	4.6166	Ferredoxin	33865877	FERREDOXIN	syw00195:Photosynthesis,
SYNW2007	0.355087	4.48692	similar to cpeY	33866539	SIMILAR TO CPEY
SYNW0012	0.354285	6.10837	conserved hypothetical protein	33864551	HYPOTHETICAL PROTEIN
SYNW0116	0.352331	6.07467	hypothetical	33864652	HYPOTHETICAL
SYNW1752	0.349733	5.61389	uridylate kinase	33866284	URIDYLATE KINASE	syw00240:Pyrimidine metabolism,
SYNW1864	0.344845	4.66983	conserved hypothetical protein	33866396	HYPOTHETICAL PROTEIN
SYNW1264	0.344619	5.9417	peptidyl-prolyl cis-trans isomerase B	33865798	PEPTIDYL-PROLYL CIS-TRANS ISOMERASE B
SYNW1055	0.343584	5.92387	pyruvate dehydrogenase E1 beta subunit	33865589	PYRUVATE DEHYDROGENASE E1 BETA SUBUNIT	syw00010:Glycolysis / Gluconeogenesis, syw00252:Alanine and aspartate metabolism, syw00290:Valine, leucine and isoleucine biosynthesis, syw00620:Pyruvate metabolism, syw00650:Butanoate metabolism,
SYNW0663	0.340253	5.86644	probable glycosyltransferase	33865197	PROBABLE GLYCOSYLTRANSFERASE
SYNW2205	0.339678	5.42316	putative glutathione S-transferase	33866737	PUTATIVE GLUTATHIONE S-TRANSFERASE	syw00480:Glutathione metabolism, syw00980:Metabolism of xenobiotics by cytochrome P450,
SYNW1439	0.337922	5.79171	conserved hypothetical protein	33865973	HYPOTHETICAL PROTEIN
SYNW1306	0.336477	5.80132	conserved hypothetical protein	33865840	HYPOTHETICAL PROTEIN
SYNW0853	0.334964	5.77524	conserved hypothetical protein	33865387	HYPOTHETICAL PROTEIN PRECURSOR
SYNW0389	0.331907	4.55365	hypothetical	33864925	HYPOTHETICAL
SYNW0150	0.330474	5.60126	conserved hypothetical protein	33864686	HYPOTHETICAL PROTEIN
SYNW1577	0.33	4.14	missing	33866111	HYPOTHETICAL
SYNW2050	0.329674	5.68403	putative S-adenosylmethionine decarboxylase	33866582	ADOMETDC	syw00220:Urea cycle and metabolism of amino groups, syw00271:Methionine metabolism,
SYNW1788	0.32952	4.62725	putative inorganic pyrophosphatase	33866320	PUTATIVE INORGANIC PYROPHOSPHATASE	syw00190:Oxidative phosphorylation,
SYNW1720	0.329308	5.67772	Ham1 protein homolog	33866252	HAM1 PROTEIN HOMOLOG	syw00230:Purine metabolism, syw00730:Thiamine metabolism,
SYNW2450	0.32734	5.54813	hypothetical	33866980	HYPOTHETICAL
SYNW2142	0.325873	4.78625	Chorismate mutase-Prephenate dehydratase	33866674	CHORISMATE MUTASE-PREPHENATE DEHYDRATASE	syw00400:Phenylalanine, tyrosine and tryptophan biosynthesis,
SYNW2064	0.324788	5.59979	conserved hypothetical protein	33866596	HYPOTHETICAL PROTEIN
SYNW0919	0.323512	5.5778	similar to mannose-6-phosphate isomerase WbpW	33865453	SIMILAR TO MANNOSE-6-PHOSPHATE ISOMERASE WBPW	syw00051:Fructose and mannose metabolism,
SYNW1598	0.321404	5.54144	possible two-component response regulator or pseudogene	33866132	POSSIBLE TWO-COMPONENT RESPONSE REGULATOR OR PSEUDOGENE
SYNW1706	0.320845	5.53182	possible chloride channel	33866238	POSSIBLE CHLORIDE CHANNEL PRECURSOR
SYNW0690	0.318391	5.09402	hypothetical	33865224	HYPOTHETICAL
SYNW2153	0.315597	5.20904	hypothetical	33866685	HYPOTHETICAL
SYNW2038	0.314855	5.33653	conserved hypothetical protein	33866570	HYPOTHETICAL PROTEIN PRECURSOR
SYNW2423	0.314616	4.55409	hypothetical, possible cyclic nucleotide-binding domain	33866953	HYPOTHETICAL, POSSIBLE CYCLIC NUCLEOTIDE-BINDING DOMAIN
SYNW0627	0.312376	5.38579	DnaJ-like protein	33865161	DNAJ-LIKE PROTEIN
SYNW1700	0.311708	5.37427	hypothetical	33866232	HYPOTHETICAL PRECURSOR
SYNW0376	0.311017	5.36236	possible ATLS1-like light-inducible protein	33864912	POSSIBLE ATLS1-LIKE LIGHT-INDUCIBLE PROTEIN
SYNW0113	0.307127	5.2387	alkyl sulfatase family protein	33864649	ALKYL SULFATASE FAMILY PROTEIN PRECURSOR
SYNW1917	0.304976	5.25821	ABC transporter binding protein, glycine betaine/proline family	33866449	ABC TRANSPORTER BINDING PROTEIN, GLYCINE BETAINE/PROLINE FAMILY PRECURSOR	syw02010:ABC transporters - General,
SYNW0470	0.304601	4.33285	hypothetical	33865006	HYPOTHETICAL
SYNW1326	0.304531	5.25054	conserved hypothetical	33865860	CONSERVED HYPOTHETICAL
SYNW0188	0.300545	5.09399	possible polyA polymerase	33864724	POSSIBLE POLYA POLYMERASE
SYNW1898	0.298931	4.40605	CysQ protein homolog	33866430	CYSQ PROTEIN HOMOLOG
SYNW1952	0.298682	4.57907	putative glycosyl hydrolase family	33866484	PUTATIVE GLYCOSYL HYDROLASE FAMILY
SYNW0649	0.296353	4.33127	glucose-1-phosphate thymidylyltransferase	33865183	GLUCOSE-1-PHOSPHATE THYMIDYLYLTRANSFERASE	syw00520:Nucleotide sugars metabolism, syw00521:Streptomycin biosynthesis, syw00523:Polyketide sugar unit biosynthesis,
SYNW2373	0.294748	5.08186	conserved hypothetical protein	33866903	HYPOTHETICAL PROTEIN
SYNW0082	0.293497	4.27164	Putative 6,7-dimethyl-8-ribityllumazine synthase or riboflavin synthase beta chain	33864618	LUMAZINE SYNTHASE	syw00740:Riboflavin metabolism,
SYNW0294	0.291495	5.02578	conserved hypothetical protein	33864830	HYPOTHETICAL PROTEIN
SYNW0225	0.290636	5.01097	enoyl-[acyl-carrier-protein] reductase	33864761	ENOYL-[ACYL-CARRIER-PROTEIN] REDUCTASE	syw00061:Fatty acid biosynthesis,
SYNW1582	0.290265	5.00457	SOS function regulatory protein, LexA repressor	33866116	SOS FUNCTION REGULATORY PROTEIN, LEXA REPRESSOR
SYNW2146	0.286126	4.93321	conserved hypothetical protein	33866678	HYPOTHETICAL PROTEIN
SYNW1907	0.285218	4.8342	hypothetical	33866439	HYPOTHETICAL
SYNW2157	0.285184	4.91697	conserved hypothetical protein	33866689	HYPOTHETICAL PROTEIN PRECURSOR
SYNW1107	0.283206	4.88286	hypothetical	33865641	HYPOTHETICAL
SYNW1299	0.282868	4.87703	possible ABC transporter	33865833	POSSIBLE ABC TRANSPORTER	syw02010:ABC transporters - General,
SYNW0366	0.281766	4.85803	hypothetical	33864902	HYPOTHETICAL
SYNW0016	0.281044	4.84559	conserved hypothetical protein	33864555	HYPOTHETICAL PROTEIN PRECURSOR
SYNW1524	0.279744	4.82317	putative sulfate transporter	33866058	PUTATIVE SULFATE TRANSPORTER PRECURSOR
SYNW0006	0.279671	4.82192	conserved hypothetical protein	33864545	HYPOTHETICAL PROTEIN PRECURSOR
SYNW1703	0.278609	4.66346	conserved hypothetical protein	33866235	HYPOTHETICAL PROTEIN PRECURSOR
SYNW1297	0.278461	4.80105	conserved hypothetical protein	33865831	HYPOTHETICAL PROTEIN
SYNW0825	0.277012	4.4979	ABC transporter, possibly multidrug efflux	33865359	ABC TRANSPORTER, POSSIBLY MULTIDRUG EFFLUX	syw02010:ABC transporters - General,
SYNW0698	0.27693	4.28983	1-deoxy-D-xylulose 5-phosphate reductoisomerase	33865232	1-DEOXY-D-XYLULOSE 5-PHOSPHATE REDUCTOISOMERASE	syw00100:Biosynthesis of steroids,
SYNW0192	0.276745	4.77147	conserved hypothetical protein	33864728	HYPOTHETICAL PROTEIN
SYNW2281	0.275175	4.74439	conserved hypothetical protein	33866811	HYPOTHETICAL PROTEIN
SYNW2029	0.273779	4.72033	phosphoribosyl formylglycinamidine cyclo-ligase	33866561	AIR SYNTHASE	syw00230:Purine metabolism,
SYNW1909	0.271904	4.688	Band 7 family protein	33866441	BAND 7 FAMILY PROTEIN
SYNW0302	0.270873	4.67023	conserved hypothetical protein	33864838	HYPOTHETICAL PROTEIN PRECURSOR
SYNW0855	0.262055	4.51818	conserved hypothetical protein	33865389	HYPOTHETICAL PROTEIN
SYNW0823	0.261961	4.36099	triosephosphate isomerase	33865357	TIM	syw00010:Glycolysis / Gluconeogenesis, syw00051:Fructose and mannose metabolism, syw00710:Carbon fixation,
SYNW1320	0.261708	4.5122	conserved hypothetical protein	33865854	HYPOTHETICAL PROTEIN PRECURSOR
SYNW0020	0.25509	4.32355	#N/A	33864557	PILI BIOGENESIS PROTEIN	syw03090:Type II secretion system,
SYNW0572	0.252617	4.35547	hypothetical	33865108	HYPOTHETICAL
SYNW2298	0.252462	4.35279	conserved hypothetical protein	33866828	HYPOTHETICAL PROTEIN SYNW2298
SYNW2435	0.251892	4.34296	putative sucrose phosphorylase	33866965	PUTATIVE SUCROSE PHOSPHORYLASE	syw00500:Starch and sucrose metabolism,
SYNW1215	0.251647	4.33875	putative tRNA/rRNA methyltransferase (SpoU family)	33865749	PUTATIVE TRNA/RRNA METHYLTRANSFERASE (SPOU FAMILY)
SYNW2113	0.251131	4.32984	conserved hypothetical protein	33866645	HYPOTHETICAL PROTEIN
SYNW2020	0.247085	4.26009	15,16 dihydrobiliverdin:ferredoxin oxidoreductase	33866552	15,16-DIHYDROBILIVERDIN:FERREDOXIN OXIDOREDUCTASE	syw00860:Porphyrin and chlorophyll metabolism,

## Sheet: Supplementary Table 2
Gene ID	G	S	Gene Annotation	GI_ACCESSION	Gene Name (DAVID Analysis)	KEGG_PATHWAY (DAVID Analysis)
SYNW2508	-4.07016	-10.2449	Molecular chaperone DnaK2, heat shock protein hsp70-2	33867038	HEAT SHOCK PROTEIN 70-2
SYNW0514	-3.43518	-21.3746	GroEL chaperonin	33865050	GROEL PROTEIN 1
SYNW1503	-3.06412	-17.0533	endopeptidase Clp ATP-binding chain B	33866037	ENDOPEPTIDASE CLP ATP-BINDING CHAIN B
SYNW1797	-2.96458	-47.8223	putative iron ABC transporter, substrate binding protein	33866329	PUTATIVE IRON ABC TRANSPORTER, SUBSTRATE BINDING PROTEIN PRECURSOR	syw02010:ABC transporters - General,
SYNW0513	-2.94329	-41.7555	GroES chaperonin	33865049	10 KDA CHAPERONIN
SYNW1278	-2.89606	-19.2093	heat shock protein HtpG	33865812	HEAT SHOCK PROTEIN HTPG
SYNW2391	-2.81038	-8.68456	putative alkaline phosphatase	33866921	PUTATIVE ALKALINE PHOSPHATASE
SYNW1018	-2.68864	-11.5032	ABC transporter, substrate binding protein, phosphate	33865552	ABC TRANSPORTER, SUBSTRATE BINDING PROTEIN, PHOSPHATE PRECURSOR	syw02010:ABC transporters - General,
SYNW1798	-2.64968	-11.1446	putative iron ABC transporter	33866330	PUTATIVE IRON ABC TRANSPORTER PRECURSOR	syw02010:ABC transporters - General,
SYNW1511	-2.58063	-25.1083	conserved hypothetical	33866045	CONSERVED HYPOTHETICAL PRECURSOR
SYNW0938	-2.53719	-12.6895	endopeptidase Clp ATP-binding chain C	33865472	ENDOPEPTIDASE CLP ATP-BINDING CHAIN C
SYNW2390	-2.47663	-22.4761	putative alkaline phosphatase/5' nucleotidase	33866920	PUTATIVE ALKALINE PHOSPHATASE/5' NUCLEOTIDASE
SYNW0835	-2.2208	-15.8212	probable oxidoreductase	33865369	PROBABLE OXIDOREDUCTASE
SYNW1842	-2.1652	-10.4428	apocytochrome f	33866374	APOCYTOCHROME F PRECURSOR	syw00195:Photosynthesis,
SYNW0670	-2.1389	-7.95029	conserved hypothetical protein	33865204	HYPOTHETICAL PROTEIN
SYNW0141	-2.13532	-29.9743	transketolase	33864677	TRANSKETOLASE	syw00030:Pentose phosphate pathway, syw00710:Carbon fixation,
SYNW2082	-2.12612	-10.4594	50S ribosomal protein L18	33866614	50S RIBOSOMAL PROTEIN L18	syw03010:Ribosome,
SYNW1587	-2.10549	-29.7694	cell division protein FtsH3	33866121	CELL DIVISION PROTEIN FTSH3 PRECURSOR
SYNW2123	-2.09528	-12.8878	photosystem I P700 chlorophyll a apoprotein subunit Ib (PsaB)	33866655	PSAB	syw00195:Photosynthesis,
SYNW1446	-2.08733	-7.96109	hypothetical	33865980	HYPOTHETICAL PRECURSOR
SYNW0305	-2.05431	-30.5795	cell division protein FtsH2	33864841	CELL DIVISION PROTEIN FTSH2 PRECURSOR
SYNW0068	-2.00065	-23.1788	conserved hypothetical protein	33864604	HYPOTHETICAL PROTEIN
SYNW0024	-1.98135	-33.5284	DnaJ protein	33864560	CHAPERONE PROTEIN DNAJ
SYNW1445	-1.96191	-8.47423	hypothetical	33865979	HYPOTHETICAL PRECURSOR
SYNW0318	-1.94974	-11.3475	Ferredoxin thioredoxin reductase, catalytic beta chain	33864854	FERREDOXIN THIOREDOXIN REDUCTASE, CATALYTIC BETA CHAIN
SYNW2377	-1.93415	-25.0152	Delta-9 fatty ac id desaturase	33866907	DELTA-9 FATTY AC ID DESATURASE	syw01040:Polyunsaturated fatty acid biosynthesis,
SYNW2289	-1.91488	-26.9695	two-component response regulator	33866819	TWO-COMPONENT RESPONSE REGULATOR
SYNW1510	-1.88091	-9.50487	conserved hypothetical protein	33866044	HYPOTHETICAL PROTEIN
SYNW1873	-1.85183	-31.2723	NADH dehydrogenase I chain 2 (or N)	33866405	NADH DEHYDROGENASE I CHAIN 2 (OR N) PRECURSOR (EC 1.6.5.3)	syw00190:Oxidative phosphorylation,
SYNW2072	-1.80137	-10.5029	50S ribosomal protein L22	33866604	50S RIBOSOMAL PROTEIN L22	syw03010:Ribosome,
SYNW2124	-1.79237	-19.3666	photosystem I P700 chlorophyll a apoprotein subunit Ia (PsaA)	33866656	PSAA	syw00195:Photosynthesis,
SYNW1333	-1.78774	-6.33767	conserved hypothetical	33865867	CONSERVED HYPOTHETICAL
SYNW0983	-1.77295	-4.55844	photosystem II D1 protein form II	33865517	PHOTOSYSTEM II D1 PROTEIN FORM II	syw00195:Photosynthesis,
SYNW1919	-1.74347	-7.21613	photosystem II D1 protein form II	33866451	PHOTOSYSTEM II D1 PROTEIN FORM II	syw00195:Photosynthesis,
SYNW1482	-1.70802	-10.5715	putative NADH dehydrogenase I chain 4 (or M)	33866016	PUTATIVE NADH DEHYDROGENASE I CHAIN 4 (OR M)	syw00190:Oxidative phosphorylation,
SYNW1717	-1.68789	-21.4811	Ribulose bisphosphate carboxylase, small chain	33866249	RUBISCO SMALL SUBUNIT	syw00630:Glyoxylate and dicarboxylate metabolism, syw00710:Carbon fixation,
SYNW1934	-1.68434	-11.7635	DnaJ3 protein	33866466	DNAJ3 PROTEIN
SYNW2288	-1.66526	-11.6788	probable pseudouridine synthase	33866818	PROBABLE PSEUDOURIDINE SYNTHASE	syw00240:Pyrimidine metabolism,
SYNW1897	-1.6607	-20.5293	polyribonucleotide nucleotidyltransferase	33866429	POLYRIBONUCLEOTIDE NUCLEOTIDYLTRANSFERASE	syw00230:Purine metabolism, syw00240:Pyrimidine metabolism,
SYNW0490	-1.63351	-27.6866	ATP synthase subunit c	33865026	ATP SYNTHASE SUBUNIT C PRECURSOR	syw00190:Oxidative phosphorylation, syw00195:Photosynthesis,
SYNW1718	-1.59933	-13.6548	Ribulose bisphosphate carboxylase, large chain	33866250	RUBISCO LARGE SUBUNIT	syw00630:Glyoxylate and dicarboxylate metabolism, syw00710:Carbon fixation,
SYNW1073	-1.59721	-10.4266	Glutamine synthetase, glutamate--ammonia ligase	33865607	GLUTAMINE SYNTHETASE, GLUTAMATE--AMMONIA LIGASE	syw00251:Glutamate metabolism, syw00550:Peptidoglycan biosynthesis, syw00910:Nitrogen metabolism, syw02020:Two-component system - General,
SYNW1300	-1.58039	-24.4258	FtsH ATP-dependent protease homolog	33865834	FTSH ATP-DEPENDENT PROTEASE HOMOLOG PRECURSOR
SYNW0023	-1.57878	-14.5775	putative heat shock protein GrpE	33864559	PROTEIN GRPE
SYNW1277	-1.53882	-17.7248	ferredoxin	33865811	FERREDOXIN
SYNW0494	-1.52451	-10.3817	ATP synthase subunit alpha	33865030	ATP SYNTHASE ALPHA CHAIN	syw00190:Oxidative phosphorylation, syw00195:Photosynthesis,
SYNW0025	-1.51564	-13.2547	conserved hypothetical protein	33864561	HYPOTHETICAL PROTEIN
SYNW1213	-1.48247	-11.1218	thioredoxin peroxidase	33865747	THIOREDOXIN PEROXIDASE
SYNW0512	-1.47786	-11.6747	ATP synthase beta subunit	33865048	ATP SYNTHASE BETA SUBUNIT	syw00190:Oxidative phosphorylation, syw00195:Photosynthesis,
SYNW1434	-1.46893	-25.3263	conserved hypothetical protein	33865968	HYPOTHETICAL PROTEIN
SYNW1470	-1.4637	-4.92827	photosystem II D1 protein form I	33866004	PHOTOSYSTEM II D1 PROTEIN FORM I	syw00195:Photosynthesis,
SYNW1841	-1.44621	-7.36603	Cytochrome b6/f complex subunit (Rieske iron-sulfur protein)	33866373	CYTOCHROME B6-F COMPLEX IRON-SULFUR SUBUNIT	syw00195:Photosynthesis,
SYNW1854	-1.40864	-7.14599	60 kD chaperonin 2, GroEL homolog 2	33866386	60 KDA CHAPERONIN 2
SYNW2079	-1.39468	-19.1957	50S ribosomal protein L5	33866611	50S RIBOSOMAL PROTEIN L5	syw03010:Ribosome,
SYNW0939	-1.39358	-24.0273	putative glycerol dehydrogenase	33865473	PUTATIVE GLYCEROL DEHYDROGENASE	syw00561:Glycerolipid metabolism,
SYNW2091	-1.39104	-5.54101	50S ribosomal protein L17	33866623	50S RIBOSOMAL PROTEIN L17	syw03010:Ribosome,
SYNW2128	-1.3741	-23.6914	possible porin	33866660	POSSIBLE PORIN PRECURSOR
SYNW2074	-1.34591	-10.4171	50S ribosomal protein L16	33866606	50S RIBOSOMAL PROTEIN L16	syw03010:Ribosome,
SYNW0676	-1.33496	-19.2803	photosystem II chlorophyll-binding protein CP43	33865210	PHOTOSYSTEM II CHLOROPHYLL-BINDING PROTEIN CP43	syw00195:Photosynthesis,
SYNW1061	-1.30964	-17.5434	hypothetical	33865595	HYPOTHETICAL
SYNW1647	-1.29226	-22.2803	conserved hypothetical protein	33866181	HYPOTHETICAL PROTEIN PRECURSOR
SYNW0762	-1.27617	-13.4916	conserved hypothetical	33865296	CONSERVED HYPOTHETICAL
SYNW2062	-1.27253	-9.87651	RecA bacterial DNA recombination protein	33866594	PROTEIN RECA
SYNW0333	-1.2425	-17.1423	conserved hypothetical protein	33864869	HYPOTHETICAL PROTEIN PRECURSOR
SYNW1716	-1.22766	-8.22582	putative carboxysome structural peptide CsoS2	33866248	PUTATIVE CARBOXYSOME STRUCTURAL PEPTIDE CSOS2
SYNW0253	-1.22364	-7.57438	Ammonium transporter family	33864789	AMMONIUM TRANSPORTER FAMILY PRECURSOR
SYNW2022	-1.20875	-4.62946	R-phycocyanin II beta chain	33866554	R-PHYCOCYANIN II BETA CHAIN	syw00196:Photosynthesis - antenna proteins,
SYNW2081	-1.19985	-20.687	50S ribosomal protein L6	33866613	50S RIBOSOMAL PROTEIN L6	syw03010:Ribosome,
SYNW2030	-1.18494	-11.2212	conserved hypothetical protein	33866562	HYPOTHETICAL PROTEIN
SYNW1019	-1.18383	-7.86146	possible transcriptional regulator	33865553	POSSIBLE TRANSCRIPTIONAL REGULATOR
SYNW0920	-1.1759	-13.3513	probable ATP-dependent RNA helicase DeaD	33865454	PROBABLE ATP-DEPENDENT RNA HELICASE DEAD PRECURSOR
SYNW2094	-1.1729	-6.72139	30S ribosomal protein S9	33866626	30S RIBOSOMAL PROTEIN S9	syw03010:Ribosome,
SYNW0156	-1.16784	-17.7548	phosphorylase	33864692	PHOSPHORYLASE	syw00500:Starch and sucrose metabolism,
SYNW2440	-1.15208	-11.9801	Putative membrane protein of ABC transport system	33866970	PUTATIVE MEMBRANE PROTEIN OF ABC TRANSPORT SYSTEM PRECURSOR	syw02010:ABC transporters - General,
SYNW2068	-1.14545	-19.7492	50S ribosomal protein L4	33866600	50S RIBOSOMAL PROTEIN L4	syw03010:Ribosome,
SYNW1855	-1.14417	-19.727	conserved hypothetical protein	33866387	HYPOTHETICAL PROTEIN	syw00530:Aminosugars metabolism,
SYNW1985	-1.13427	-19.5565	30S ribosomal protein S1, homolog A	33866517	30S RIBOSOMAL PROTEIN S1, HOMOLOG A	syw03010:Ribosome,
SYNW2073	-1.13423	-9.24593	30S ribosomal protein S3	33866605	30S RIBOSOMAL PROTEIN S3	syw03010:Ribosome,
SYNW2369	-1.13338	-13.7553	Rubrerythrin	33866899	RUBRERYTHRIN
SYNW0492	-1.13236	-8.85603	putative ATP synthase B chain	33865028	PUTATIVE ATP SYNTHASE B CHAIN	syw00190:Oxidative phosphorylation, syw00195:Photosynthesis,
SYNW0495	-1.13007	-8.48405	ATP synthase subunit gamma	33865031	ATP SYNTHASE GAMMA CHAIN	syw00190:Oxidative phosphorylation, syw00195:Photosynthesis,
SYNW0491	-1.12507	-19.3978	putative ATP synthase subunit B'	33865027	PUTATIVE ATP SYNTHASE SUBUNIT B'	syw00190:Oxidative phosphorylation, syw00195:Photosynthesis,
SYNW2368	-1.11939	-19.2998	putative flavoprotein	33866898	PUTATIVE FLAVOPROTEIN
SYNW0165	-1.11217	-7.26817	conserved hypothetical	33864701	CONSERVED HYPOTHETICAL
SYNW0694	-1.09117	-15.8236	putative nicotinamide nucleotide transhydrogenase, subunit beta	33865228	PUTATIVE NICOTINAMIDE NUCLEOTIDE TRANSHYDROGENASE, SUBUNIT BETA	syw00760:Nicotinate and nicotinamide metabolism,
SYNW1147	-1.08585	-14.3469	ribonucleotide reductase (Class II)	33865681	RIBONUCLEOTIDE REDUCTASE (CLASS II)	syw00230:Purine metabolism, syw00240:Pyrimidine metabolism,
SYNW0313	-1.08421	-5.93147	conserved hypothetical protein	33864849	HYPOTHETICAL PROTEIN
SYNW2351	-1.07881	-7.08196	conserved hypothetical protein	33866881	HYPOTHETICAL PROTEIN
SYNW2227	-1.07197	-17.5458	possible porin	33866757	POSSIBLE PORIN PRECURSOR
SYNW0600	-1.06257	-15.1885	N utilization substance protein A	33865134	N UTILIZATION SUBSTANCE PROTEIN A
SYNW0196	-1.06187	-6.17578	putative alkaline phosphatase	33864732	PUTATIVE ALKALINE PHOSPHATASE	syw00361:gamma-Hexachlorocyclohexane degradation, syw00790:Folate biosynthesis, syw02020:Two-component system - General,
SYNW0119	-1.03245	-7.8164	putative adenosylhomocysteinase	33864655	S-ADENOSYL-L-HOMOCYSTEINE HYDROLASE	syw00271:Methionine metabolism, syw00450:Selenoamino acid metabolism,
SYNW2078	-1.02915	-9.22007	50S ribosomal protein L24	33866610	50S RIBOSOMAL PROTEIN L24	syw03010:Ribosome,
SYNW2448	-1.02789	-10.7951	urease beta subunit	33866978	UREASE BETA SUBUNIT	syw00220:Urea cycle and metabolism of amino groups, syw00230:Purine metabolism,
SYNW2023	-1.02478	-9.15441	R-phycocyanin II alpha chain	33866555	R-PHYCOCYANIN II ALPHA CHAIN	syw00196:Photosynthesis - antenna proteins,
SYNW0615	-1.01773	-4.51232	RNA polymerase beta prime subunit	33865149	TRANSCRIPTASE BETA' CHAIN	syw00230:Purine metabolism, syw00240:Pyrimidine metabolism, syw03020:RNA polymerase,
SYNW2127	-0.996772	-10.7691	putative hydrogenase accessory protein	33866659	PUTATIVE HYDROGENASE ACCESSORY PROTEIN PRECURSOR
SYNW2083	-0.992425	-7.85609	30S ribosomal protein S5	33866615	30S RIBOSOMAL PROTEIN S5	syw03010:Ribosome,
SYNW2077	-0.978708	-16.8743	50S ribosomal protein L14	33866609	50S RIBOSOMAL PROTEIN L14	syw03010:Ribosome,
SYNW2071	-0.96831	-10.5954	30S ribosomal protein S19	33866603	30S RIBOSOMAL PROTEIN S19	syw03010:Ribosome,
SYNW1939	-0.962578	-4.23499	hypothetical	33866471	HYPOTHETICAL
SYNW0259	-0.95337	-16.4374	serine hydroxymethyltransferase (SHMT)	33864795	SERINE HYDROXYMETHYLTRANSFERASE	syw00260:Glycine, serine and threonine metabolism, syw00310:Lysine degradation, syw00460:Cyanoamino acid metabolism, syw00670:One carbon pool by folate,
SYNW2137	-0.931596	-15.8669	elongation factor EF-G	33866669	EF-G
SYNW2095	-0.930805	-15.7763	50S ribosomal protein L31	33866627	50S RIBOSOMAL PROTEIN L31	syw03010:Ribosome,
SYNW1497	-0.93	-4	missing	33866031	TYPE I COPPER BLUE PROTEIN: PLASTOCYANIN PRECURSOR	syw00195:Photosynthesis,
SYNW1777	-0.93	-3.95	missing	33866309	HYPOTHETICAL PROTEIN
SYNW2080	-0.919744	-10.4747	30S ribosomal protein S8	33866612	30S RIBOSOMAL PROTEIN S8	syw03010:Ribosome,
SYNW0204	-0.919042	-5.6194	cytochrome b559 alpha chain	33864740	CYTOCHROME B559 ALPHA CHAIN	syw00195:Photosynthesis,
SYNW0730	-0.917501	-6.98457	2-isopropylmalate synthase	33865264	ALPHA-IPM SYNTHETASE	syw00290:Valine, leucine and isoleucine biosynthesis, syw00620:Pyruvate metabolism,
SYNW0791	-0.916007	-11.2271	Fructose-bisphosphate/sedoheptulose-1,7-bisphosph ate aldolase	33865325	FRUCTOSE-BISPHOSPHATE/SEDOHEPTULOSE-1,7-BISPHOSPH ATE ALDOLASE	syw00010:Glycolysis / Gluconeogenesis, syw00030:Pentose phosphate pathway, syw00051:Fructose and mannose metabolism, syw00710:Carbon fixation,
SYNW2069	-0.909168	-15.6753	50S ribosomal protein L23	33866601	50S RIBOSOMAL PROTEIN L23	syw03010:Ribosome,
SYNW0547	-0.908982	-15.6721	50S ribosomal protein L21	33865083	50S RIBOSOMAL PROTEIN L21	syw03010:Ribosome,
SYNW0751	-0.899235	-11.0247	ferredoxin--NADP reductase (FNR)	33865285	FERREDOXIN--NADP REDUCTASE (FNR) PRECURSOR	syw00195:Photosynthesis,
SYNW0142	-0.898013	-14.0001	3-oxoacyl-[acyl-carrier-protein] synthase II	33864678	3-OXOACYL-[ACYL-CARRIER-PROTEIN] SYNTHASE II	syw00061:Fatty acid biosynthesis,
SYNW2167	-0.887629	-15.304	putative sodium/sulfate transporter, DASS family	33866699	PUTATIVE SODIUM/SULFATE TRANSPORTER, DASS FAMILY PRECURSOR
SYNW2224	-0.881388	-10.2978	possible porin	33866756	POSSIBLE PORIN PRECURSOR
SYNW2075	-0.876241	-15.1076	50S ribosomal protein L29	33866607	50S RIBOSOMAL PROTEIN L29	syw03010:Ribosome,
SYNW1444	-0.874047	-11.0909	hypothetical	33865978	HYPOTHETICAL PRECURSOR
SYNW2067	-0.871701	-11.438	50S ribosomal protein L3	33866599	50S RIBOSOMAL PROTEIN L3	syw03010:Ribosome,
SYNW0921	-0.870059	-14.7468	conserved hypothetical protein	33865455	HYPOTHETICAL PROTEIN PRECURSOR
SYNW0208	-0.868677	-13.5788	NADH dehydrogenase I chain B or NdhK	33864744	NADH DEHYDROGENASE I CHAIN B OR NDHK	syw00190:Oxidative phosphorylation,
SYNW1114	-0.863788	-7.74359	possible heme transporter	33865648	POSSIBLE HEME TRANSPORTER PRECURSOR
SYNW1313	-0.862485	-8.19124	possible muramidase, COG4678	33865847	POSSIBLE MURAMIDASE, COG4678 PRECURSOR
SYNW2370	-0.851761	-11.2463	conserved hypothetical protein	33866900	HYPOTHETICAL PROTEIN
SYNW0511	-0.849909	-14.6536	putative ATP synthase epsilon subunit	33865047	ATP SYNTHASE F1 SECTOR EPSILON SUBUNIT	syw00190:Oxidative phosphorylation, syw00195:Photosynthesis,
SYNW1218	-0.845798	-9.48047	conserved hypothetical protein	33865752	HYPOTHETICAL PROTEIN PRECURSOR
SYNW1625	-0.841166	-14.5029	FKBP-type peptidyl-prolyl cis-trans isomerase (PPIase)	33866159	FKBP-TYPE PEPTIDYL-PROLYL CIS-TRANS ISOMERASE (PPIASE) PRECURSOR
SYNW1933	-0.837615	-14.4416	possible delta-aminolevulinic acid dehydratase	33866465	ALADH	syw00860:Porphyrin and chlorophyll metabolism,
SYNW2374	-0.836855	-14.4285	Glycine cleavage system P-protein	33866904	GLYCINE CLEAVAGE SYSTEM P-PROTEIN	syw00260:Glycine, serine and threonine metabolism,
SYNW0319	-0.828229	-9.08793	ABC transporter, membrane component	33864855	ABC TRANSPORTER, MEMBRANE COMPONENT
SYNW1628	-0.826403	-14.2483	cyanobacterial conserved hypothetical protein	33866162	HYPOTHETICAL PROTEIN
SYNW0671	-0.823264	-14.1942	Putative dihydrolipoamide acetyltransferase component (E2) of pyruvate...	33865205	PUTATIVE DIHYDROLIPOAMIDE ACETYLTRANSFERASE COMPONENT (E2) OF PYRUVATE DEHYDROGENASE COMPLEX	syw00010:Glycolysis / Gluconeogenesis, syw00252:Alanine and aspartate metabolism, syw00620:Pyruvate metabolism,
SYNW0229	-0.822618	-12.7139	putative glycine betaine transporter, BCCT family	33864765	PUTATIVE GLYCINE BETAINE TRANSPORTER, BCCT FAMILY PRECURSOR
SYNW2139	-0.815198	-7.01639	30S ribosomal protein S10	33866671	30S RIBOSOMAL PROTEIN S10	syw03010:Ribosome,
SYNW2239	-0.813533	-6.88712	putative P-type ATPase transporter for copper	33866769	PUTATIVE P-TYPE ATPASE TRANSPORTER FOR COPPER
SYNW1778	-0.810734	-11.4752	conserved hypothetical protein	33866310	HYPOTHETICAL PROTEIN
SYNW1586	-0.800037	-13.7937	ornithine carbamoyltransferase	33866120	ORNITHINE CARBAMOYLTRANSFERASE	syw00220:Urea cycle and metabolism of amino groups, syw00330:Arginine and proline metabolism,
SYNW0140	-0.79974	-6.24271	thiamin biosynthesis protein	33864676	THIAMINE BIOSYNTHESIS PROTEIN THIC	syw00730:Thiamine metabolism,
SYNW1648	-0.796047	-12.4953	ATP-dependent Clp protease proteolytic subunit 4	33866182	ATP-DEPENDENT CLP PROTEASE PROTEOLYTIC SUBUNIT 4
SYNW1895	-0.793091	-10.6074	conserved hypothetical protein	33866427	HYPOTHETICAL PROTEIN PRECURSOR
SYNW1512	-0.790849	-8.46347	conserved hypothetical	33866046	CONSERVED HYPOTHETICAL PRECURSOR
SYNW1843	-0.777839	-13.411	putative prolipoprotein diacylglyceryl transferase	33866375	PROLIPOPROTEIN DIACYLGLYCERYL TRANSFERASE
SYNW2428	-0.769082	-8.1096	Glutamine amidotransferase class-I:CTP synthase	33866958	GLUTAMINE AMIDOTRANSFERASE CLASS-I:CTP SYNTHASE	syw00240:Pyrimidine metabolism,
SYNW0205	-0.7649	-11.5637	similar to plant photosystem II stability/assembly factor	33864741	SIMILAR TO PLANT PHOTOSYSTEM II STABILITY/ASSEMBLY FACTOR PRECURSOR
SYNW1627	-0.763829	-13.1695	Possible peptidase S26 family protein	33866161	POSSIBLE PEPTIDASE S26 FAMILY PROTEIN
SYNW2084	-0.763397	-10.5938	50S ribosomal protein L15	33866616	50S RIBOSOMAL PROTEIN L15	syw03010:Ribosome,
SYNW2441	-0.755041	-10.6066	putative urea ABC transporter	33866971	PUTATIVE UREA ABC TRANSPORTER PRECURSOR	syw02010:ABC transporters - General,
SYNW1836	-0.75378	-9.32657	photosystem I reaction centre subunit IX (PsaJ)	33866368	PHOTOSYSTEM I REACTION CENTER SUBUNIT IX	syw00195:Photosynthesis,
SYNW1334	-0.753258	-9.13521	NUDIX family protein	33865868	NUDIX FAMILY PROTEIN
SYNW0129	-0.747272	-6.15223	conserved hypothetical protein	33864665	HYPOTHETICAL PROTEIN
SYNW0265	-0.742441	-8.17856	conserved hypothetical protein	33864801	HYPOTHETICAL PROTEIN
SYNW1886	-0.737825	-6.6165	conserved hypothetical protein	33866418	HYPOTHETICAL PROTEIN PRECURSOR
SYNW0484	-0.737215	-5.58899	allophycocyanin beta chain	33865020	ALLOPHYCOCYANIN BETA CHAIN	syw00196:Photosynthesis - antenna proteins,
SYNW2462	-0.727075	-5.29385	nitrate transporter, MFS family	33866992	NITRATE TRANSPORTER, MFS FAMILY	syw02020:Two-component system - General,
SYNW1740	-0.726465	-6.13245	30S ribosomal protein S1 homolog B, putative Nbp1	33866272	30S RIBOSOMAL PROTEIN S1 HOMOLOG B, PUTATIVE NBP1	syw03010:Ribosome,
SYNW1412	-0.722816	-5.68941	Putative agmatine ureohydrolase	33865946	PUTATIVE AGMATINE UREOHYDROLASE	syw00220:Urea cycle and metabolism of amino groups,
SYNW2262	-0.720879	-9.79357	NADH dehydrogenase I chain 5 (or L)	33866792	NADH DEHYDROGENASE I CHAIN 5 (OR L)	syw00190:Oxidative phosphorylation,
SYNW2076	-0.720247	-11.3489	30S ribosomal protein S17	33866608	30S RIBOSOMAL PROTEIN S17	syw03010:Ribosome,
SYNW1504	-0.719867	-9.98113	conserved hypothetical protein	33866038	HYPOTHETICAL PROTEIN
SYNW0163	-0.715481	-7.54298	putative glycolate oxidase subunit (Fe-S) protein	33864699	PUTATIVE GLYCOLATE OXIDASE SUBUNIT (FE-S) PROTEIN
SYNW0489	-0.712195	-12.2792	ATP synthase subunit A	33865025	ATP SYNTHASE SUBUNIT A	syw00190:Oxidative phosphorylation, syw00195:Photosynthesis,
SYNW2500	-0.700052	-12.0699	aconitate hydratase B	33867030	ACONITATE HYDRATASE B	syw00020:Citrate cycle (TCA cycle), syw00630:Glyoxylate and dicarboxylate metabolism, syw00720:Reductive carboxylate cycle (CO2 fixation),
SYNW2274	-0.697492	-12.0257	NADH dehydrogenase I chain 1 (or H)	33866804	NADH DEHYDROGENASE I CHAIN 1 (OR H)	syw00190:Oxidative phosphorylation,
SYNW0335	-0.692035	-11.4009	YGGT family, conserved hypothetical integral membrane protein	33864871	YGGT FAMILY, CONSERVED HYPOTHETICAL INTEGRAL MEMBRANE PROTEIN
SYNW1490	-0.691683	-4.43975	conserved hypothetical	33866024	CONSERVED HYPOTHETICAL
SYNW2371	-0.691453	-7.8776	possible reductase	33866901	POSSIBLE REDUCTASE
SYNW2345	-0.690441	-4.25143	putative preprotein translocase, SecE subunit	33866875	PUTATIVE PREPROTEIN TRANSLOCASE, SECE SUBUNIT	syw03060:Protein export,
SYNW0461	-0.689059	-11.8803	Putative nucleotide sugar epimerase/dehydratase	33864997	PUTATIVE NUCLEOTIDE SUGAR EPIMERASE/DEHYDRATASE
SYNW1115	-0.679739	-11.7196	ribulose-5-phosphate 3-epimerase	33865649	RIBULOSE-PHOSPHATE 3-EPIMERASE	syw00030:Pentose phosphate pathway, syw00040:Pentose and glucuronate interconversions, syw00710:Carbon fixation,
SYNW1629	-0.669131	-8.20389	Indole-3-glycerol phosphate synthase:Proteins binding FMN and...	33866163	INDOLE-3-GLYCEROL PHOSPHATE SYNTHASE	syw00400:Phenylalanine, tyrosine and tryptophan biosynthesis, syw02020:Two-component system - General,
SYNW0936	-0.664446	-8.06109	diaminopimelate decarboxylase	33865470	DAP DECARBOXYLASE	syw00300:Lysine biosynthesis,
SYNW0361	-0.660243	-11.3835	hypothetical	33864897	HYPOTHETICAL
SYNW2272	-0.651551	-11.2336	NADH dehydrogenase I chain 6 (or J)	33866802	NADH DEHYDROGENASE I CHAIN 6 (OR J) PRECURSOR	syw00190:Oxidative phosphorylation,
SYNW1649	-0.648042	-11.1731	ATP-dependent Clp protease proteolytic subunit 3	33866183	ATP-DEPENDENT CLP PROTEASE PROTEOLYTIC SUBUNIT 3
SYNW2233	-0.646707	-6.37304	conserved hypothetical protein in cyanobacteria	33866763	HYPOTHETICAL PROTEIN PRECURSOR
SYNW2125	-0.644548	-11.1129	conserved hypothetical protein	33866657	HYPOTHETICAL PROTEIN PRECURSOR
SYNW0614	-0.640502	-11.0431	RNA polymerase gamma subunit	33865148	RNAP GAMMA SUBUNIT	syw00230:Purine metabolism, syw00240:Pyrimidine metabolism, syw03020:RNA polymerase,
SYNW0045	-0.639305	-9.1007	soluble hydrogenase small subunit	33864581	SOLUBLE HYDROGENASE SMALL SUBUNIT
SYNW0065	-0.63923	-4.74899	Possible FKBP-type peptidyl-prolyl cis-trans isomerase	33864601	TF
SYNW1732	-0.635519	-10.9572	conserved hypothetical protein	33866264	HYPOTHETICAL PROTEIN
SYNW1821	-0.631727	-6.61966	conserved hypothetical protein	33866353	HYPOTHETICAL PROTEIN
SYNW1769	-0.630724	-6.63221	inorganic pyrophosphatase	33866301	INORGANIC PYROPHOSPHATASE	syw00190:Oxidative phosphorylation,
SYNW2234	-0.628851	-5.9376	possible ABC transporter, ATP-binding component	33866764	POSSIBLE ABC TRANSPORTER, ATP-BINDING COMPONENT PRECURSOR	syw02010:ABC transporters - General,
SYNW2263	-0.627064	-7.43184	NADH dehydrogenase I chain 4 (or M)	33866793	NADH DEHYDROGENASE I CHAIN 4 (OR M)	syw00190:Oxidative phosphorylation,
SYNW0613	-0.625938	-4.23172	DNA-directed RNA polymerase beta chain	33865147	DNA-DIRECTED RNA POLYMERASE BETA CHAIN	syw00230:Purine metabolism, syw00240:Pyrimidine metabolism, syw03020:RNA polymerase,
SYNW2228	-0.620602	-10.3415	conserved hypothetical protein	33866758	HYPOTHETICAL PROTEIN PRECURSOR
SYNW2045	-0.620473	-10.6978	Anthranilate synthase component I and chorismate binding enzyme	33866577	ANTHRANILATE SYNTHASE COMPONENT I AND CHORISMATE BINDING ENZYME	syw00400:Phenylalanine, tyrosine and tryptophan biosynthesis, syw02020:Two-component system - General,
SYNW2117	-0.618469	-10.4825	photosystem I subunit VIII (PsaI)	33866649	PHOTOSYSTEM I SUBUNIT VIII	syw00195:Photosynthesis,
SYNW2093	-0.616245	-7.67778	50S ribosomal protein L13	33866625	50S RIBOSOMAL PROTEIN L13	syw03010:Ribosome,
SYNW2118	-0.612119	-4.78804	putative photosystem I reaction center subunit XI (PsaL)	33866650	PSAL	syw00195:Photosynthesis,
SYNW2363	-0.605317	-10.4365	conserved hypothetical protein	33866893	HYPOTHETICAL PROTEIN
SYNW1762	-0.604965	-5.78915	Possible membrane associated protease	33866294	POSSIBLE MEMBRANE ASSOCIATED PROTEASE
SYNW1291	-0.600809	-10.3588	conserved hypothetical protein	33865825	HYPOTHETICAL PROTEIN PRECURSOR
SYNW0616	-0.598499	-10.1441	putative high light inducible protein	33865150	PUTATIVE HIGH LIGHT INDUCIBLE PROTEIN
SYNW1077	-0.59814	-6.70707	Pyridoxal-dependent decarboxylase family protein	33865611	PYRIDOXAL-DEPENDENT DECARBOXYLASE FAMILY PROTEIN
SYNW2223	-0.597516	-10.0632	possible porin	33866755	POSSIBLE PORIN PRECURSOR
SYNW0320	-0.596371	-10.2823	ABC transporter, ATP-binding component	33864856	ABC TRANSPORTER, ATP-BINDING COMPONENT
SYNW1120	-0.595852	-4.67508	Putative 6-phosphogluconolactonase, Pgl, DevB	33865654	PUTATIVE 6-PHOSPHOGLUCONOLACTONASE, PGL, DEVB	syw00030:Pentose phosphate pathway,
SYNW1191	-0.58767	-10.1322	TerC family protein	33865725	TERC FAMILY PROTEIN
SYNW1890	-0.586758	-10.1165	Putative inner membrane protein; similar to 60 kDa inner membrane protein family	33866422	INNER MEMBRANE PROTEIN OXAA	syw03060:Protein export,
SYNW1415	-0.586592	-9.45602	ABC transporter, nitrate-like substrate binding protein	33865949	ABC TRANSPORTER, NITRATE-LIKE SUBSTRATE BINDING PROTEIN PRECURSOR	syw02010:ABC transporters - General,
SYNW0687	-0.58198	-9.98822	putative thioredoxin reductase	33865221	PUTATIVE THIOREDOXIN REDUCTASE	syw00240:Pyrimidine metabolism,
SYNW0260	-0.580754	-8.96875	putative glycosyltransferase	33864796	PUTATIVE GLYCOSYLTRANSFERASE PRECURSOR
SYNW2138	-0.579439	-6.14058	elongation factor EF-Tu	33866670	ELONGATION FACTOR EF-TU
SYNW2176	-0.579381	-9.98933	possible serine protease	33866708	POSSIBLE SERINE PROTEASE PRECURSOR
SYNW0799	-0.571383	-6.14662	glyceraldehyde-3-phosphate dehydrogenase	33865333	GLYCERALDEHYDE-3-PHOSPHATE DEHYDROGENASE	syw00010:Glycolysis / Gluconeogenesis,
SYNW2463	-0.565913	-4.29866	nitrate transporter, MFS family	33866993	NITRATE TRANSPORTER, MFS FAMILY
SYNW2367	-0.564122	-6.56769	flavoprotein	33866897	FLAVOPROTEIN
SYNW0014	-0.56346	-7.43128	RNA-binding region RNP-1 (RNA recognition motif)	33864553	RNA RECOGNITION MOTIF
SYNW0556	-0.561453	-6.80279	UDP-3-0-acyl N-acetylglucosamine deacetylase	33865092	UDP-3-0-ACYL N-ACETYLGLUCOSAMINE DEACETYLASE	syw00540:Lipopolysaccharide biosynthesis,
SYNW2447	-0.552313	-6.6663	urease gamma subunit	33866977	UREASE GAMMA SUBUNIT	syw00220:Urea cycle and metabolism of amino groups, syw00230:Purine metabolism,
SYNW2343	-0.552279	-4.27749	50S ribosomal protein L11	33866873	50S RIBOSOMAL PROTEIN L11	syw03010:Ribosome,
SYNW0856	-0.544776	-7.85866	conserved hypothetical protein	33865390	HYPOTHETICAL PROTEIN
SYNW2085	-0.544665	-9.39077	preprotein translocase SecY subunit	33866617	PREPROTEIN TRANSLOCASE SECY SUBUNIT	syw03060:Protein export,
SYNW2337	-0.543567	-5.04721	Dihydroorotate dehydrogenase	33866867	DIHYDROOROTATE DEHYDROGENASE	syw00240:Pyrimidine metabolism,
SYNW1520	-0.536827	-8.42234	conserved hypothetical protein	33866054	HYPOTHETICAL PROTEIN PRECURSOR
SYNW2439	-0.536752	-4.76216	Putative ATP-binding subunit of urea ABC transport system	33866969	PUTATIVE ATP-BINDING SUBUNIT OF UREA ABC TRANSPORT SYSTEM	syw02010:ABC transporters - General,
SYNW0617	-0.535331	-9.22985	conserved hypothetical protein	33865151	HYPOTHETICAL PROTEIN
SYNW2273	-0.528712	-5.95076	NADH dehydrogenase I chain I (or NdhI)	33866803	NADH DEHYDROGENASE I CHAIN I (OR NDHI) PRECURSOR	syw00190:Oxidative phosphorylation,
SYNW2031	-0.525485	-4.27323	conserved hypothetical protein	33866563	HYPOTHETICAL PROTEIN
SYNW0003	-0.520982	-6.56358	phosphoribosylformylglycinamidine synthetase II	33864542	PHOSPHORIBOSYLFORMYLGLYCINAMIDINE SYNTHASE II	syw00230:Purine metabolism,
SYNW0693	-0.520838	-8.97996	putative nicotinamide nucleotide transhydrogenase, subunit alpha 2 (A2)	33865227	PUTATIVE NICOTINAMIDE NUCLEOTIDE TRANSHYDROGENASE, SUBUNIT ALPHA 2 (A2)	syw00760:Nicotinate and nicotinamide metabolism,
SYNW0330	-0.52	-4.05	missing	33864866	POSSIBLE HIGH LIGHT INDUCIBLE PROTEIN
SYNW0244	-0.518399	-8.93791	tRNA-guanine transglycosylase	33864780	QUEUINE TRNA-RIBOSYLTRANSFERASE
SYNW2366	-0.516581	-6.45639	conserved hypothetical putative integral membrane protein	33866896	CONSERVED HYPOTHETICAL PUTATIVE INTEGRAL MEMBRANE PROTEIN
SYNW1881	-0.512324	-7.20323	conserved hypothetical protein	33866413	HYPOTHETICAL PROTEIN
SYNW2090	-0.511344	-4.98879	RNA polymerase alpha subunit	33866622	DNA-DIRECTED RNA POLYMERASE ALPHA CHAIN	syw00230:Purine metabolism, syw00240:Pyrimidine metabolism, syw03020:RNA polymerase,
SYNW0926	-0.511271	-6.06813	similar to membrane bound transcriptional regulator	33865460	SIMILAR TO MEMBRANE BOUND TRANSCRIPTIONAL REGULATOR
SYNW1968	-0.510923	-8.80902	putative carboxyl-terminal processing protease	33866500	PUTATIVE CARBOXYL-TERMINAL PROCESSING PROTEASE PRECURSOR
SYNW1408	-0.509977	-5.7959	cytochrome P450 family protein	33865942	CYTOCHROME P450 FAMILY PROTEIN
SYNW0274	-0.505255	-8.71129	conserved hypothetical protein	33864810	HYPOTHETICAL PROTEIN PRECURSOR
SYNW1032	-0.500148	-6.52953	DNA polymerase III, alpha subunit	33865566	DNA POLYMERASE III, ALPHA SUBUNIT	syw00230:Purine metabolism, syw00240:Pyrimidine metabolism, syw03030:DNA polymerase,
SYNW2180	-0.495551	-5.06605	possible high light inducible protein	33866712	POSSIBLE HIGH LIGHT INDUCIBLE PROTEIN
SYNW0069	-0.491092	-5.08154	conserved hypothetical protein	33864605	HYPOTHETICAL PROTEIN
SYNW1957	-0.48964	-7.45341	possible LysM domain	33866489	POSSIBLE LYSM DOMAIN PRECURSOR
SYNW0139	-0.489376	-8.2945	conserved hypothetical protein	33864675	HYPOTHETICAL PROTEIN
SYNW2365	-0.488511	-5.98016	putative small heat shock protein	33866895	PUTATIVE SMALL HEAT SHOCK PROTEIN
SYNW1272	-0.486147	-4.44198	putative phosphate ABC transporter, ATP binding subunit	33865806	PHOSPHATE IMPORT ATP-BINDING PROTEIN PSTB	syw02010:ABC transporters - General,
SYNW0612	-0.486086	-7.22392	possible deoxyribonuclease similar to TatD	33865146	POSSIBLE DEOXYRIBONUCLEASE SIMILAR TO TATD
SYNW1650	-0.48599	-4.47998	ketol-acid reductoisomerase	33866184	KETOL-ACID REDUCTOISOMERASE	syw00290:Valine, leucine and isoleucine biosynthesis, syw00770:Pantothenate and CoA biosynthesis,
SYNW0526	-0.483525	-7.1358	conserved hypothetical protein	33865062	HYPOTHETICAL PROTEIN
SYNW0321	-0.478658	-6.57365	ABC transporter, membrane component	33864857	ABC TRANSPORTER, MEMBRANE COMPONENT
SYNW2392	-0.476888	-8.22221	conserved hypothetical protein	33866922	HYPOTHETICAL PROTEIN
SYNW0704	-0.473101	-5.10973	probable GTP-binding protein	33865238	PROBABLE GTP-BINDING PROTEIN
SYNW0800	-0.471767	-7.01171	multidrug efflux transporter, MFS family	33865334	MULTIDRUG EFFLUX TRANSPORTER, MFS FAMILY
SYNW1858	-0.471392	-8.12745	putative multidrug efflux ABC transporter	33866390	PUTATIVE MULTIDRUG EFFLUX ABC TRANSPORTER	syw02010:ABC transporters - General,
SYNW1033	-0.470481	-5.70861	conserved hypothetical protein	33865567	HYPOTHETICAL PROTEIN
SYNW1483	-0.468061	-8.07002	putative oligopeptidase A	33866017	PUTATIVE OLIGOPEPTIDASE A
SYNW1831	-0.463171	-6.94779	homologous to N-terminus of PilT2 protein	33866363	HOMOLOGOUS TO N-TERMINUS OF PILT2 PROTEIN
SYNW0419	-0.462923	-7.20954	conserved hypothetical protein	33864955	HYPOTHETICAL PROTEIN
SYNW1489	-0.462455	-7.97336	conserved hypothetical protein	33866023	HYPOTHETICAL PROTEIN
SYNW1039	-0.459093	-7.91539	putative arsenite transporter, ACR3 family	33865573	PUTATIVE ARSENITE TRANSPORTER, ACR3 FAMILY
SYNW1894	-0.458375	-4.99539	putative seryl-tRNA synthetase	33866426	SERYL-TRNA SYNTHETASE	syw00260:Glycine, serine and threonine metabolism, syw00970:Aminoacyl-tRNA biosynthesis,
SYNW0929	-0.456464	-4.94869	Lipoic acid synthetase	33865463	LIPOIC ACID SYNTHASE 2	syw00785:Lipoic acid metabolism,
SYNW0493	-0.455489	-7.85326	putative ATP synthase delta chain	33865029	PUTATIVE ATP SYNTHASE DELTA CHAIN	syw00190:Oxidative phosphorylation, syw00195:Photosynthesis,
SYNW2028	-0.45093	-7.77466	possible rare lipoprotein A	33866560	POSSIBLE RARE LIPOPROTEIN A PRECURSOR
SYNW1119	-0.448469	-4.71029	6-phosphogluconate dehydrogenase	33865653	6-PHOSPHOGLUCONATE DEHYDROGENASE, DECARBOXYLATING	syw00030:Pentose phosphate pathway,
SYNW1889	-0.44739	-7.71362	conserved hypothetical protein	33866421	HYPOTHETICAL PROTEIN
SYNW0837	-0.444762	-5.63552	conserved hypothetical protein	33865371	HYPOTHETICAL PROTEIN
SYNW1089	-0.442002	-7.62073	possible glycosyltransferase	33865623	POSSIBLE GLYCOSYLTRANSFERASE
SYNW1263	-0.437925	-4.61547	possible GTP cyclohydrolase II / 3,4-dihydroxy-2-butanone 4-phosphate synthase	33865797	POSSIBLE GTP CYCLOHYDROLASE II / 3,4-DIHYDROXY-2-BUTANONE 4-PHOSPHATE SYNTHASE	syw00740:Riboflavin metabolism,
SYNW1029	-0.428112	-7.38124	possible tRNA/rRNA methyltransferase	33865563	POSSIBLE TRNA/RRNA METHYLTRANSFERASE
SYNW2278	-0.424277	-7.19114	conserved hypothetical protein	33866808	HYPOTHETICAL PROTEIN
SYNW0227	-0.422361	-7.28208	similar to lignostilbene-alpha,beta-dioxygenase and related enzymes	33864763	SIMILAR TO LIGNOSTILBENE-ALPHA,BETA-DIOXYGENASE AND RELATED ENZYMES
SYNW1265	-0.418167	-4.35843	probable methylthioadenosine phosphorylase	33865799	PROBABLE METHYLTHIOADENOSINE PHOSPHORYLASE	syw00271:Methionine metabolism,
SYNW2429	-0.417074	-6.14577	possible organic radical activating enzyme	33866959	POSSIBLE ORGANIC RADICAL ACTIVATING ENZYME
SYNW0559	-0.41619	-6.43293	Lipid-A-disaccharide synthetase	33865095	LIPID-A-DISACCHARIDE SYNTHETASE PRECURSOR	syw00540:Lipopolysaccharide biosynthesis,
SYNW2492	-0.416149	-7.17498	glutamine amidotransferase-phosphoribosyl anthranilate transf...	33867022	GLUTAMINE AMIDOTRANSFERASE-PHOSPHORIBOSYL ANTHRANILATE TRANSFERASE
SYNW0935	-0.41217	-7.10637	conserved hypothetical protein	33865469	HYPOTHETICAL PROTEIN
SYNW1064	-0.402373	-6.93747	conserved hypothetical protein	33865598	HYPOTHETICAL PROTEIN PRECURSOR
SYNW0778	-0.398221	-5.9373	conserved hypothetical	33865312	CONSERVED HYPOTHETICAL
SYNW2513	-0.397316	-6.85028	Argininosuccinate synthase	33867043	CITRULLINE--ASPARTATE LIGASE	syw00220:Urea cycle and metabolism of amino groups, syw00252:Alanine and aspartate metabolism, syw00330:Arginine and proline metabolism,
SYNW0653	-0.396285	-5.88468	PRECORRIN-2 C20-METHYLTRANSFERASE	33865187	PRECORRIN-2 C20-METHYLTRANSFERASE	syw00860:Porphyrin and chlorophyll metabolism,
SYNW0699	-0.395176	-4.27739	putative sodium-dependent transporter, NSS family	33865233	PUTATIVE SODIUM-DEPENDENT TRANSPORTER, NSS FAMILY PRECURSOR
SYNW2267	-0.390452	-6.73194	conserved hypothetical protein	33866797	HYPOTHETICAL PROTEIN
SYNW1857	-0.390149	-6.72671	putative multidrug efflux ABC transporter	33866389	PUTATIVE MULTIDRUG EFFLUX ABC TRANSPORTER	syw02010:ABC transporters - General,
SYNW1764	-0.38961	-5.02138	putative dihydroorotase	33866296	PUTATIVE DIHYDROOROTASE	syw00240:Pyrimidine metabolism,
SYNW1772	-0.387007	-6.67254	possible photosystem II Psb27 protein	33866304	POSSIBLE PHOTOSYSTEM II PSB27 PROTEIN PRECURSOR	syw00195:Photosynthesis,
SYNW0160	-0.383826	-6.61769	conserved hypothetical protein	33864696	HYPOTHETICAL PROTEIN
SYNW0252	-0.380272	-6.55641	LytB protein homolog	33864788	4-HYDROXY-3-METHYLBUT-2-ENYL DIPHOSPHATE REDUCTASE	syw00100:Biosynthesis of steroids,
SYNW0731	-0.380261	-5.78474	putative permease protein of sugar ABC transporter	33865265	PUTATIVE PERMEASE PROTEIN OF SUGAR ABC TRANSPORTER PRECURSOR	syw02010:ABC transporters - General,
SYNW1310	-0.379493	-5.14372	3-dehydroquinate synthase	33865844	3-DEHYDROQUINATE SYNTHASE	syw00400:Phenylalanine, tyrosine and tryptophan biosynthesis,
SYNW2372	-0.378361	-5.62034	conserved hypothetical protein	33866902	HYPOTHETICAL PROTEIN
SYNW0301	-0.37725	-6.50431	putative p-pantothenate cysteine ligase and p-pantothenenoylcysteine decarboxylase	33864837	PUTATIVE P-PANTOTHENATE CYSTEINE LIGASE AND P-PANTOTHENENOYLCYSTEINE DECARBOXYLASE
SYNW1541	-0.374279	-5.44399	putative multidrug efflux ABC transporter	33866075	PUTATIVE MULTIDRUG EFFLUX ABC TRANSPORTER PRECURSOR	syw02010:ABC transporters - General,
SYNW2401	-0.371847	-6.41116	Ferric uptake regulator family	33866931	FERRIC UPTAKE REGULATOR FAMILY
SYNW1116	-0.371253	-6.40091	Fructose-1,6-bisphosphatase/sedoheptulose-1,7-bis phosphatase	33865650	FRUCTOSE-1,6-BISPHOSPHATASE/SEDOHEPTULOSE-1,7-BIS PHOSPHATASE	syw00010:Glycolysis / Gluconeogenesis, syw00030:Pentose phosphate pathway, syw00051:Fructose and mannose metabolism, syw00710:Carbon fixation,
SYNW0120	-0.368394	-5.14194	putative alkaline phosphatase-like protein	33864656	PUTATIVE ALKALINE PHOSPHATASE-LIKE PROTEIN
SYNW0054	-0.367479	-6.33584	thiamin biosynthesis protein	33864590	THIAZOLE BIOSYNTHESIS PROTEIN THIG	syw00730:Thiamine metabolism,
SYNW1238	-0.367124	-6.32972	putative methionine synthase	33865772	PUTATIVE METHIONINE SYNTHASE	syw00271:Methionine metabolism, syw00670:One carbon pool by folate,
SYNW2193	-0.365461	-4.50883	conserved hypothetical protein	33866725	HYPOTHETICAL PROTEIN
SYNW2132	-0.363179	-5.16034	Ferredoxin-dependent glutamate synthase, Fd-GOGAT	33866664	FERREDOXIN-DEPENDENT GLUTAMATE SYNTHASE, FD-GOGAT	syw00910:Nitrogen metabolism,
SYNW2362	-0.361353	-6.23023	SNF2 helicase homolog	33866892	SNF2 HELICASE HOMOLOG
SYNW1624	-0.358309	-5.14544	conserved hypothetical protein	33866158	HYPOTHETICAL PROTEIN
SYNW2175	-0.3578	-6.16897	ABC transporter, ATP binding component	33866707	ABC TRANSPORTER, ATP BINDING COMPONENT
SYNW0030	-0.356074	-4.60322	glyceraldehyde 3-phosphate dehydrogenase (NADP+)	33864566	GLYCERALDEHYDE 3-PHOSPHATE DEHYDROGENASE (NADP+)
SYNW1688	-0.355698	-6.11028	conserved hypothetical protein	33866220	HYPOTHETICAL PROTEIN
SYNW1345	-0.353743	-6.09901	conserved hypothetical protein	33865879	HYPOTHETICAL PROTEIN
SYNW1781	-0.35101	-4.32853	conserved hypothetical protein	33866313	HYPOTHETICAL PROTEIN
SYNW2070	-0.350334	-6.04023	50S ribosomal protein L2	33866602	50S RIBOSOMAL PROTEIN L2	syw03010:Ribosome,
SYNW2346	-0.338563	-5.83729	putative ATP-dependent Clp protease, Hsp 100, ATP-binding subunit ClpB	33866876	CHAPERONE CLPB 2
SYNW0816	-0.336962	-5.80969	possible 2-octaprenyl-6-methoxyphenol 4-monoxygenase; UbiH	33865350	POSSIBLE 2-OCTAPRENYL-6-METHOXYPHENOL 4-MONOXYGENASE; UBIH PRECURSOR	syw00130:Ubiquinone biosynthesis,
SYNW0619	-0.330547	-5.69908	Sodium:solute symporter family, possibly glucose transporter	33865153	SODIUM:SOLUTE SYMPORTER FAMILY, POSSIBLY GLUCOSE TRANSPORTER
SYNW1286	-0.330005	-5.07233	ABC transporter, substrate binding protein component, possibly phosphate	33865820	ABC TRANSPORTER, SUBSTRATE BINDING PROTEIN COMPONENT, POSSIBLY PHOSPHATE	syw02010:ABC transporters - General,
SYNW2046	-0.329334	-5.67817	conserved hypothetical protein	33866578	HYPOTHETICAL PROTEIN
SYNW0345	-0.326689	-5.49994	conserved hypothetical protein	33864881	HYPOTHETICAL PROTEIN
SYNW0325	-0.322526	-5.46655	conserved hypothetical protein	33864861	HYPOTHETICAL PROTEIN PRECURSOR
SYNW2342	-0.318575	-5.49267	50S ribosomal protein L1	33866872	50S RIBOSOMAL PROTEIN L1	syw03010:Ribosome,
SYNW1618	-0.315153	-5.40492	signal recognition particle protein (SRP54)	33866152	SIGNAL RECOGNITION PARTICLE PROTEIN	syw03060:Protein export,
SYNW0933	-0.315007	-5.43115	biotin synthase	33865467	BIOTIN SYNTHASE	syw00780:Biotin metabolism,
SYNW0994	-0.309666	-5.33907	conserved hypothetical protein	33865528	HYPOTHETICAL PROTEIN
SYNW1741	-0.309347	-4.25957	conserved hypothetical protein	33866273	HYPOTHETICAL PROTEIN
SYNW1774	-0.308434	-5.31784	Putative carbohydrate kinase, pfkB family	33866306	PUTATIVE CARBOHYDRATE KINASE, PFKB FAMILY
SYNW0241	-0.306557	-5.24457	putative phosphorylase kinase	33864777	PUTATIVE PHOSPHORYLASE KINASE
SYNW2398	-0.302812	-5.22089	possible Protein phosphatase 2A regulatory B s	33866928	POSSIBLE PROTEIN PHOSPHATASE 2A REGULATORY B S
SYNW2169	-0.300879	-4.96808	putative potassium channel, VIC family	33866701	PUTATIVE POTASSIUM CHANNEL, VIC FAMILY
SYNW2309	-0.30009	-5.17396	putative glutathione synthetase	33866839	GLUTATHIONE SYNTHASE	syw00251:Glutamate metabolism, syw00480:Glutathione metabolism,
SYNW1070	-0.291581	-5.02725	conserved hypothetical protein	33865604	HYPOTHETICAL PROTEIN
SYNW0652	-0.289691	-4.51009	similar to methionine salvage pathway enzyme E-2/E-2'	33865186	SIMILAR TO METHIONINE SALVAGE PATHWAY ENZYME E-2/E-2'
SYNW1413	-0.28396	-4.89587	putative hydrogenase expression/formation protein HypA2	33865947	PUTATIVE HYDROGENASE EXPRESSION/FORMATION PROTEIN HYPA2
SYNW0862	-0.283735	-4.89198	possible L-Asparaginase II	33865396	POSSIBLE L-ASPARAGINASE II
SYNW2183	-0.281371	-4.84922	conserved hypothetical	33866715	CONSERVED HYPOTHETICAL PRECURSOR
SYNW1360	-0.278086	-4.79459	conserved hypothetical protein	33865894	HYPOTHETICAL PROTEIN PRECURSOR
SYNW1675	-0.277459	-4.78377	Imidazole glycerol phosphate synthase subunit HisF (cyclase)	33866207	IGPS SUBUNIT HISF1	syw00340:Histidine metabolism,
SYNW0768	-0.275667	-4.26968	conserved hypothetical protein	33865302	HYPOTHETICAL PROTEIN PRECURSOR
SYNW0206	-0.275602	-4.75176	probable rubredoxin	33864742	PROBABLE RUBREDOXIN
SYNW0194	-0.272544	-4.557	possible similar to leukotoxin secretion protein	33864730	POSSIBLE SIMILAR TO LEUKOTOXIN SECRETION PROTEIN
SYNW2141	-0.270937	-4.67132	probable sterol-C-methyltransferase	33866673	PROBABLE STEROL-C-METHYLTRANSFERASE PRECURSOR
SYNW1494	-0.269385	-4.64457	1,4-alpha-glucan branching enzyme	33866028	BE	syw00500:Starch and sucrose metabolism,
SYNW1312	-0.268781	-4.63415	conserved hypothetical protein	33865846	HYPOTHETICAL PROTEIN
SYNW1726	-0.267765	-4.61664	Light dependent protochlorophyllide oxido-reductase	33866258	LIGHT DEPENDENT PROTOCHLOROPHYLLIDE OXIDO-REDUCTASE	syw00860:Porphyrin and chlorophyll metabolism,
SYNW0230	-0.26673	-4.5988	putative sarcosine oxidase	33864766	PUTATIVE SARCOSINE OXIDASE PRECURSOR	syw00260:Glycine, serine and threonine metabolism,
SYNW0829	-0.265808	-4.5829	conserved hypothetical protein	33865363	HYPOTHETICAL PROTEIN
SYNW0138	-0.264794	-4.48803	conserved hypothetical protein	33864674	HYPOTHETICAL PROTEIN PRECURSOR
SYNW2415	-0.262051	-4.51812	hypothetical	33866945	HYPOTHETICAL
SYNW1335	-0.261465	-4.50801	possible ABC transporter component, ATP binding protein	33865869	POSSIBLE ABC TRANSPORTER COMPONENT, ATP BINDING PROTEIN	syw02010:ABC transporters - General,
SYNW2311	-0.261253	-4.50436	peptide chain release factor RF-2	33866841	PEPTIDE CHAIN RELEASE FACTOR RF-2
SYNW1276	-0.258242	-4.45244	histidyl-tRNA synthetase paralog	161353434
SYNW0211	-0.250355	-4.31647	possible ABC transporter, ATP-binding component	33864747	POSSIBLE ABC TRANSPORTER, ATP-BINDING COMPONENT	syw02010:ABC transporters - General,
SYNW2329	-0.250034	-4.31094	phosphoglycerate kinase	33866859	PHOSPHOGLYCERATE KINASE	syw00010:Glycolysis / Gluconeogenesis, syw00710:Carbon fixation,
SYNW0199	-0.245178	-4.22721	UDP-glucose dehydrogenase	33864735	UDP-GLUCOSE DEHYDROGENASE PRECURSOR	syw00040:Pentose and glucuronate interconversions, syw00053:Ascorbate and aldarate metabolism, syw00500:Starch and sucrose metabolism, syw00520:Nucleotide sugars metabolism,
